# Supplementary material for: Moisture adsorption-desorption full cycle power generation
Source: Nat Commun. 2022 May 9;13:2524. doi: 10.1038/s41467-022-30156-3 (PMC9085775; doi:10.1038/s41467-022-30156-3)
Supplement: Supplementary file 5 — Source Data [file 41467_2022_30156_MOESM5_ESM.xlsx]

## Sheet: Figure 2d
X	Y	RH
0.01	2.76555	0
1.02	4.61224	0
2.04	5.0314	0
3.05	5.00007	0
4.07	4.79422	0
5.08	4.55108	0
6.1	4.31391	0
7.11	4.09314	0
8.13	3.89624	0
9.14	3.70978	0
10.15	3.54122	0
11.17	3.37863	0
12.19	3.22797	0
13.2	3.09074	0
14.22	2.96245	0
15.23	2.84312	0
16.24	2.73125	0
17.26	2.62385	0
18.27	2.52241	0
19.29	2.42993	0
20.3	2.34192	0
21.32	2.2569	0
22.33	2.18231	0
23.35	2.10773	0
24.36	2.04508	0
25.38	1.97944	0
26.39	1.91978	0
27.41	1.8616	0
28.42	1.81089	0
29.44	1.76315	0
30.45	1.71542	0
31.47	1.66918	0
32.48	1.63039	0
33.5	1.59161	0
34.51	1.55134	0
35.52	1.51255	0
36.54	1.47974	0
37.55	1.4499	0
38.57	1.42007	0
39.58	1.39024	0
40.6	1.36339	0
41.61	1.33952	0
42.63	1.31267	0
43.64	1.28582	0
44.66	1.26046	0
45.67	1.23361	0
46.69	1.20974	0
47.7	1.18737	0
48.72	1.1635	0
49.73	1.14262	0
50.75	1.11875	0
51.76	1.09787	0
52.77	1.07699	0
53.79	1.0561	0
54.8	1.03522	0
55.82	1.01433	0
56.83	0.99196	0
57.85	0.97853	0
58.86	0.96063	0
59.88	0.94273	0
60.89	0.92633	0
61.91	0.91141	0
62.92	0.89202	0
63.94	0.87412	0
64.95	0.85622	0
65.97	0.84578	0
66.98	0.82937	0
68	0.81445	0
69.01	0.80252	0
70.03	0.79058	0
71.04	0.77268	0
72.06	0.75777	0
73.07	0.74583	0
74.09	0.7339	0
75.1	0.72346	0
76.12	0.71302	0
77.13	0.70407	0
78.15	0.6981	0
79.16	0.68915	0
80.18	0.67423	0
81.19	0.66081	0
82.2	0.65484	0
83.22	0.64738	0
84.23	0.63545	0
85.25	0.62352	0
86.26	0.61158	0
87.28	0.60413	0
88.29	0.59518	0
89.31	0.58473	0
90.32	0.57578	0
91.34	0.56534	0
92.35	0.56385	0
93.37	0.55639	0
94.38	0.55043	0
95.4	0.53998	0
96.41	0.53402	0
97.43	0.52358	0
98.44	0.51612	0
99.46	0.50866	0
100.47	0.49971	0
101.49	0.49523	0
102.5	0.48778	0
103.52	0.48181	0
104.53	0.47137	0
105.55	0.46242	0
106.56	0.45347	0
107.58	0.44452	0
108.59	0.43557	0
109.61	0.43109	0
110.62	0.42513	0
111.64	0.41618	0
112.65	0.41468	0
113.67	0.40723	0
114.68	0.40424	0
115.7	0.40275	0
116.71	0.39678	0
117.73	0.39082	0
118.74	0.38634	0
119.76	0.37888	0
120.77	0.37292	0
121.79	0.36546	0
122.8	0.35949	0
123.82	0.35502	0
124.83	0.35054	0
125.85	0.34607	0
126.86	0.34308	0
127.88	0.33712	0
128.89	0.32817	0
129.91	0.32817	0
130.92	0.31922	0
131.94	0.31176	0
132.95	0.30579	0
133.97	0.29983	0
134.98	0.29088	0
136	0.28342	0
137.01	0.27894	0
138.03	0.27745	0
139.04	0.27447	0
140.06	0.27298	0
141.07	0.26552	0
142.09	0.26253	0
143.1	0.25657	0
144.12	0.2506	0
145.13	0.24613	0
146.15	0.24314	0
147.16	0.24016	0
148.18	0.23568	0
149.19	0.23121	0
150.21	0.22823	0
151.22	0.22375	0
152.24	0.22226	0
153.25	0.21629	0
154.27	0.2148	0
155.28	0.21629	0
156.3	0.21629	0
157.31	0.21182	0
158.33	0.20436	0
159.34	0.19839	0
160.36	0.1969	0
161.37	0.19243	0
162.39	0.18646	0
163.4	0.18348	0
164.42	0.17751	0
165.43	0.17453	0
166.44	0.17602	0
167.46	0.17005	0
168.47	0.16707	0
169.49	0.16259	0
170.5	0.15663	0
171.52	0.15364	0
172.54	0.15066	0
173.55	0.15066	0
174.57	0.14618	0
175.58	0.14618	0
176.6	0.14469	0
177.61	0.13873	0
178.63	0.13276	0
179.64	0.12978	0
180.66	0.12679	0
181.67	0.12381	0
182.69	0.12381	0
183.7	0.12232	0
184.71	0.12083	0
185.73	0.11337	0
186.75	0.10889	0
187.76	0.1074	0
188.78	0.09696	0
189.79	0.07906	0
190.8	0.07458	0
191.82	0.0716	0
192.83	0.06862	0
193.85	0.06713	0
194.87	0.06713	0
195.88	0.06563	0
196.89	0.06563	0
197.91	0.05967	0
198.92	0.05072	0
199.94	0.04475	0
200.95	0.04028	0
201.97	0.03878	0
202.98	0.03282	0
204	0.02685	0
205.01	0.02238	0
206.03	0.01939	0
207.04	0.01492	0
208.06	0.01343	0
209.07	0.01492	0
210.09	0.01044	0
211.1	0.00895	0
212.12	0.01044	0
213.13	0.01044	0
214.15	0.00746	0
215.16	0.00448	0
216.18	0.00298	0
217.19	0.00448	0
218.2	0.00298	0
219.22	0	9
220.23	-0.00298	9
221.25	0.07011	9
222.26	0.24016	9
223.28	0.42662	9
224.29	0.59219	9
225.31	0.73838	9
226.32	0.86517	9
227.34	0.97257	9
228.35	1.06356	9
229.37	1.13964	9
230.38	1.20676	9
231.39	1.26643	9
232.41	1.31565	9
233.42	1.35891	9
234.44	1.39471	9
235.45	1.43051	9
236.47	1.45885	9
237.48	1.48272	9
238.5	1.50509	9
239.51	1.52299	9
240.53	1.54089	9
241.54	1.55879	9
242.56	1.57073	9
243.57	1.58564	9
244.59	1.59609	9
245.6	1.60504	9
246.62	1.61548	9
247.63	1.62443	9
248.65	1.62741	9
249.66	1.63338	9
250.67	1.63934	9
251.69	1.64382	9
252.7	1.64829	9
253.72	1.65575	9
254.73	1.66321	9
255.75	1.66918	9
256.76	1.67365	9
257.78	1.67365	9
258.79	1.67514	9
259.81	1.67664	9
260.82	1.67813	9
261.84	1.67962	9
262.85	1.68409	9
263.87	1.68559	9
264.88	1.68708	9
265.89	1.69006	9
266.91	1.69155	9
267.92	1.69603	9
268.94	1.69603	9
269.95	1.70199	9
270.97	1.70199	9
271.98	1.70349	9
273	1.70647	9
274.01	1.70945	9
275.02	1.70945	9
276.04	1.70796	9
277.05	1.70796	9
278.07	1.71094	9
279.08	1.71393	9
280.1	1.71393	9
281.11	1.71691	9
282.13	1.71989	9
283.14	1.72139	9
284.15	1.72288	9
285.17	1.7184	9
286.18	1.71244	9
287.2	1.70945	9
288.21	1.70945	9
289.23	1.71244	9
290.24	1.70945	9
291.26	1.70945	9
292.27	1.70647	9
293.28	1.71094	9
294.3	1.71542	9
295.31	1.71542	9
296.33	1.71244	9
297.34	1.71393	9
298.36	1.71393	9
299.37	1.71244	24
300.39	1.73481	24
301.4	1.88845	24
302.42	2.07044	24
303.43	2.24049	24
304.45	2.38816	24
305.46	2.51645	24
306.47	2.6328	24
307.49	2.73274	24
308.5	2.82671	24
309.52	2.90875	24
310.53	2.98035	24
311.55	3.043	24
312.56	3.0967	24
313.58	3.14444	24
314.59	3.19366	24
315.61	3.23096	24
316.62	3.26676	24
317.64	3.30256	24
318.65	3.3309	24
319.66	3.35626	24
320.68	3.38161	24
321.69	3.40697	24
322.71	3.43084	24
323.72	3.44277	24
324.74	3.45769	24
325.75	3.47261	24
326.77	3.48752	24
327.78	3.49946	24
328.79	3.5099	24
329.81	3.52332	24
330.82	3.53675	24
331.84	3.54868	24
332.85	3.55465	24
333.87	3.56061	24
334.88	3.56807	24
335.9	3.57553	24
336.91	3.5815	24
337.93	3.58896	24
338.94	3.59343	24
339.95	3.59791	24
340.97	3.60387	24
341.98	3.61133	24
343	3.61431	24
344.01	3.6173	24
345.03	3.61879	24
346.04	3.62177	24
347.05	3.62774	24
348.07	3.62774	24
349.08	3.62774	24
350.1	3.63221	24
351.11	3.6352	24
352.13	3.6352	24
353.14	3.63818	24
354.16	3.64116	24
355.17	3.64713	24
356.19	3.64862	24
357.2	3.6531	24
358.22	3.6531	24
359.23	3.65608	24
360.25	3.66205	24
361.26	3.65906	24
362.28	3.65608	24
363.29	3.65906	24
364.31	3.66056	24
365.32	3.66056	24
366.33	3.66205	24
367.35	3.66503	24
368.36	3.66503	24
369.38	3.66354	24
370.39	3.66205	24
371.41	3.66205	39
372.42	3.66801	39
373.44	3.77094	39
374.45	3.94696	39
375.47	4.13789	39
376.48	4.34076	39
377.49	4.53617	39
378.51	4.71367	39
379.52	4.88522	39
380.54	5.05377	39
381.55	5.21338	39
382.57	5.37001	39
383.58	5.51768	39
384.6	5.66536	39
385.61	5.80856	39
386.63	5.94281	39
387.64	6.07706	39
388.66	6.20982	39
389.67	6.33959	39
390.69	6.46937	39
391.7	6.59169	39
392.72	6.72295	39
393.73	6.84079	39
394.74	6.95864	39
395.76	7.072	39
396.77	7.18686	39
397.79	7.29874	39
398.8	7.41807	39
399.82	7.53591	39
400.83	7.6448	39
401.85	7.75966	39
402.86	7.87005	39
403.88	7.98192	39
404.89	8.08932	39
405.9	8.19225	39
406.92	8.29219	39
407.93	8.3981	39
408.95	8.50699	39
409.96	8.60991	39
410.98	8.71135	39
411.99	8.81129	39
413.01	8.91869	39
414.02	9.0246	39
415.04	9.12305	39
416.05	9.22299	39
417.07	9.31995	39
418.08	9.42138	39
419.1	9.51834	39
420.11	9.61381	39
421.13	9.70331	39
422.14	9.79877	39
423.16	9.89722	39
424.17	9.99269	39
425.19	10.0852	39
426.2	10.1806	39
427.21	10.2776	39
428.23	10.3731	39
429.24	10.4641	39
430.26	10.558	39
431.27	10.6505	39
432.29	10.743	39
433.3	10.8325	39
434.31	10.922	39
435.33	11.0115	39
436.34	11.1025	39
437.36	11.1905	39
438.37	11.28	39
439.39	11.3725	39
440.4	11.462	39
441.41	11.5485	39
442.43	11.6365	39
443.44	11.7245	39
444.46	11.8095	39
445.47	11.8961	39
446.49	11.9856	39
447.5	12.0676	39
448.52	12.1511	39
449.53	12.2391	39
450.55	12.3242	39
451.56	12.4092	39
452.58	12.4912	39
453.59	12.5748	39
454.61	12.6568	39
455.62	12.7388	39
456.63	12.8194	39
457.65	12.9	39
458.66	12.979	39
459.68	13.0596	39
460.69	13.1431	39
461.71	13.2251	39
462.72	13.3042	39
463.74	13.3862	39
464.75	13.4668	39
465.77	13.5458	39
466.78	13.6264	39
467.8	13.707	39
468.81	13.792	39
469.82	13.871	39
470.84	13.9546	39
471.85	14.0366	39
472.87	14.1097	39
473.88	14.1843	39
474.9	14.2619	39
475.91	14.3424	39
476.93	14.423	39
477.94	14.5005	39
478.96	14.5706	39
479.97	14.6452	39
480.99	14.7153	39
482	14.7869	39
483.02	14.86	39
484.03	14.9376	39
485.05	15.0092	39
486.06	15.0882	39
487.07	15.1628	39
488.09	15.2374	39
489.1	15.309	39
490.12	15.3821	39
491.13	15.4552	39
492.15	15.5328	39
493.16	15.6073	39
494.18	15.676	39
495.19	15.7476	39
496.21	15.8162	39
497.22	15.8922	39
498.23	15.9638	39
499.25	16.0354	39
500.26	16.1056	39
501.28	16.1757	39
502.29	16.2473	39
503.31	16.3159	39
504.32	16.386	39
505.34	16.4576	39
506.35	16.5262	39
507.37	16.5948	39
508.38	16.6634	39
509.4	16.7306	39
510.41	16.7992	39
511.43	16.8693	39
512.44	16.9394	39
513.46	17.0035	39
514.47	17.0722	39
515.48	17.1378	39
516.5	17.2049	39
517.51	17.2735	39
518.53	17.3392	39
519.54	17.4063	39
520.56	17.4704	39
521.57	17.5375	39
522.59	17.6017	39
523.6	17.6643	39
524.62	17.73	39
525.63	17.7926	39
526.65	17.8627	39
527.66	17.9299	39
528.68	17.9925	39
529.69	18.0537	39
530.71	18.1163	39
531.72	18.179	39
532.74	18.2401	39
533.75	18.3013	39
534.76	18.3609	39
535.78	18.4236	39
536.79	18.4892	39
537.81	18.5504	39
538.82	18.6131	39
539.84	18.6757	39
540.85	18.7384	39
541.87	18.798	39
542.88	18.8666	39
543.9	18.9367	39
544.91	19.0009	39
545.93	19.062	39
546.94	19.1292	39
547.96	19.1933	39
548.97	19.2515	39
549.98	19.3141	39
551	19.3753	39
552.01	19.4379	39
553.03	19.5006	39
554.04	19.5603	39
555.06	19.6214	39
556.07	19.6841	39
557.09	19.7437	39
558.1	19.8049	39
559.12	19.8661	39
560.13	19.9302	39
561.14	19.9884	39
562.16	20.054	39
563.17	20.1152	39
564.19	20.1733	39
565.2	20.233	39
566.22	20.2956	39
567.23	20.3583	39
568.25	20.418	39
569.26	20.4791	39
570.28	20.5403	39
571.29	20.6014	39
572.31	20.6611	39
573.32	20.7208	39
574.34	20.7789	39
575.35	20.8386	39
576.37	20.8983	39
577.38	20.958	39
578.4	21.0131	39
579.41	21.0698	39
580.42	21.131	39
581.44	21.1877	39
582.45	21.2488	39
583.47	21.307	39
584.48	21.3667	39
585.5	21.4278	39
586.51	21.4815	39
587.53	21.5382	39
588.54	21.5964	39
589.56	21.6516	39
590.57	21.7097	39
591.59	21.7694	39
592.6	21.8291	39
593.62	21.8873	39
594.63	21.9439	39
595.64	22.0066	39
596.66	22.0648	39
597.67	22.12	39
598.69	22.1766	39
599.7	22.2318	39
600.72	22.29	39
601.73	22.3467	39
602.75	22.3989	39
603.76	22.4556	39
604.78	22.5138	39
605.79	22.566	39
606.8	22.6227	39
607.82	22.6823	39
608.83	22.739	39
609.85	22.7927	39
610.86	22.8494	39
611.88	22.9105	39
612.89	22.9657	39
613.91	23.0194	39
614.92	23.0806	39
615.94	23.1373	39
616.95	23.194	39
617.97	23.2507	39
618.98	23.3058	39
619.99	23.3595	39
621.01	23.4132	39
622.02	23.4684	39
623.04	23.5221	39
624.05	23.5758	39
625.07	23.631	39
626.08	23.6832	39
627.1	23.7399	39
628.11	23.7951	39
629.13	23.8503	39
630.14	23.9055	39
631.15	23.9592	39
632.17	24.0099	39
633.18	24.0621	39
634.2	24.1143	39
635.21	24.171	39
636.23	24.2247	39
637.24	24.2829	39
638.26	24.3366	39
639.27	24.3873	39
640.29	24.4395	39
641.3	24.4902	39
642.32	24.5454	39
643.33	24.6006	39
644.34	24.6528	39
645.36	24.708	39
646.37	24.7557	39
647.39	24.805	39
648.4	24.8602	39
649.42	24.9109	39
650.43	24.9646	39
651.45	25.0213	39
652.46	25.0779	39
653.48	25.1302	39
654.49	25.1868	39
655.51	25.242	39
656.52	25.2957	39
657.53	25.3539	39
658.55	25.4091	39
659.56	25.4688	39
660.58	25.5239	39
661.59	25.5776	39
662.61	25.6343	39
663.62	25.688	39
664.64	25.7417	39
665.65	25.7939	39
666.67	25.8476	39
667.68	25.8999	39
668.7	25.9535	39
669.71	26.0087	39
670.73	26.0639	39
671.74	26.1176	39
672.76	26.1698	39
673.77	26.222	39
674.78	26.2713	39
675.8	26.3235	39
676.81	26.3742	39
677.83	26.4264	39
678.84	26.4771	39
679.86	26.5293	39
680.87	26.5815	39
681.89	26.6337	39
682.9	26.686	39
683.92	26.7397	39
684.93	26.7904	39
685.95	26.8426	39
686.96	26.8963	39
687.98	26.9455	39
688.99	26.9932	39
690	27.0454	39
691.02	27.0992	39
692.03	27.1469	39
693.05	27.1976	39
694.06	27.2468	39
695.08	27.299	39
696.09	27.3468	39
697.11	27.3975	39
698.12	27.4467	39
699.14	27.4944	39
700.15	27.5452	39
701.17	27.5929	39
702.18	27.6436	39
703.2	27.6943	39
704.21	27.7465	39
705.22	27.7972	39
706.24	27.851	39
707.25	27.8987	39
708.27	27.9494	39
709.28	27.9971	39
710.3	28.0464	39
711.31	28.0971	39
712.33	28.1463	39
713.34	28.1955	39
714.36	28.2447	39
715.37	28.294	39
716.39	28.3417	39
717.4	28.3909	39
718.42	28.4357	39
719.43	28.4804	39
720.44	28.5282	39
721.46	28.5774	39
722.47	28.6281	39
723.49	28.6773	39
724.5	28.7236	39
725.52	28.7728	39
726.53	28.8176	39
727.55	28.8638	39
728.56	28.9071	39
729.58	28.9533	39
730.59	29.001	39
731.61	29.0458	39
732.62	29.092	39
733.64	29.1383	39
734.65	29.1815	39
735.67	29.2248	39
736.68	29.271	54
737.7	29.3217	54
738.71	29.5082	54
739.73	29.8408	54
740.74	30.2346	54
741.75	30.6493	54
742.77	31.0625	54
743.78	31.4787	54
744.8	31.8934	54
745.81	32.3021	54
746.83	32.7108	54
747.84	33.1106	54
748.86	33.4999	54
749.87	33.8922	54
750.89	34.2801	54
751.9	34.6589	54
752.92	35.0304	54
753.93	35.3973	54
754.95	35.7583	54
755.96	36.1238	54
756.97	36.4862	54
757.99	36.8457	54
759	40.8941	54
760.02	41.1447	54
761.03	41.4624	54
762.05	41.7906	54
763.06	42.1232	54
764.08	42.4589	54
765.09	42.7915	54
766.11	43.1122	54
767.12	43.4404	54
768.14	43.7581	54
769.15	44.0743	54
770.17	44.3831	54
771.18	44.6844	54
772.2	44.9917	54
773.21	45.2975	54
774.23	45.5809	54
775.24	45.8554	54
776.25	46.1358	54
777.27	46.4222	54
778.28	46.7027	54
779.3	46.9712	54
780.31	47.2441	54
781.33	47.5171	54
782.34	47.7841	54
783.36	48.0571	54
784.37	48.3092	54
785.39	48.5673	54
786.4	48.8208	54
787.42	49.0714	54
788.43	49.3131	54
789.45	49.5532	54
790.46	49.7844	54
791.47	50.0187	54
792.49	50.2454	54
793.5	50.4691	54
794.52	50.6914	54
795.53	50.9122	54
796.55	51.1255	54
797.56	51.3447	54
798.58	51.5551	54
799.59	51.7579	54
800.6	51.9653	54
801.62	52.1666	54
802.63	52.368	54
803.65	52.5664	54
804.66	52.7603	54
805.68	52.9543	54
806.69	53.1452	54
807.7	53.3406	54
808.72	53.5211	54
809.73	53.709	54
810.75	53.8806	54
811.76	54.0521	54
812.78	54.2251	54
813.79	54.3982	54
814.81	54.5727	54
815.82	54.7338	54
816.84	54.8934	54
817.85	55.0575	54
818.87	55.2156	54
819.88	55.3752	54
820.9	55.5259	54
821.91	55.6765	54
822.93	55.8257	54
823.94	55.9764	54
824.95	56.1211	54
825.97	56.2628	54
826.98	56.409	54
828	56.5477	54
829.01	56.6864	54
830.03	56.8192	54
831.04	56.9504	54
832.06	57.0847	54
833.07	57.2219	54
834.09	57.3427	54
835.1	57.474	54
836.12	57.5978	54
837.13	57.7216	54
838.15	57.8424	54
839.16	57.9678	54
840.17	58.0871	54
841.19	58.2034	54
842.2	58.3138	54
843.22	58.4257	54
844.23	58.5465	54
845.25	58.6584	54
846.26	58.7718	54
847.28	58.8807	54
848.29	58.9836	54
849.31	59.091	54
850.32	59.1954	54
851.34	59.3013	54
852.35	59.3983	54
853.37	59.4982	54
854.38	59.5937	54
855.4	59.6921	54
856.41	59.7816	54
857.43	59.8786	54
858.44	59.9666	54
859.45	60.0591	54
860.47	60.1501	54
861.48	60.2411	54
862.5	60.3335	54
863.51	60.4201	54
864.53	60.5081	54
865.54	60.5901	54
866.56	60.6751	54
867.57	60.7572	54
868.59	60.8317	54
869.6	60.9198	54
870.62	61.0018	54
871.63	61.0809	54
872.65	61.1584	54
873.66	61.2375	54
874.68	61.3136	54
875.69	61.3941	54
876.71	61.4702	54
877.72	61.5448	54
878.74	61.6179	54
879.75	61.6925	54
880.76	61.7655	54
881.78	61.8371	54
882.79	61.8983	54
883.81	61.9684	54
884.82	62.0326	54
885.84	62.1027	54
886.85	62.1638	54
887.87	62.2309	54
888.88	62.2966	54
889.9	62.3592	54
890.91	62.4204	54
891.93	62.4786	54
892.94	62.5427	54
893.96	62.6009	54
894.97	62.6695	54
895.99	62.7232	54
897	62.7829	54
898.02	62.8425	54
899.03	62.8977	54
900.05	62.9544	54
901.06	63.0156	54
902.08	63.0722	54
903.09	63.1334	54
904.11	63.1871	54
905.12	63.2378	54
906.13	63.2945	54
907.15	63.3467	54
908.16	63.3944	54
909.18	63.4466	54
910.19	63.4974	54
911.21	63.5466	54
912.22	63.5958	54
913.24	63.6495	54
914.25	63.6958	54
915.27	63.7435	54
916.28	63.7882	54
917.3	63.8404	54
918.31	63.8882	54
919.33	63.9344	54
920.34	63.9792	54
921.36	64.0224	54
922.37	64.0657	54
923.38	64.1149	54
924.4	64.1597	54
925.41	64.2014	54
926.43	64.2402	54
927.44	64.282	54
928.46	64.3223	54
929.47	64.37	54
930.49	64.4058	54
931.5	64.4356	54
932.52	64.4774	54
933.53	64.5147	54
934.55	64.555	54
935.56	64.5923	54
936.57	64.6266	54
937.59	64.6638	54
938.6	64.7026	54
939.62	64.7384	54
940.63	64.7712	54
941.65	64.8056	54
942.66	64.8414	54
943.68	64.8786	54
944.69	64.91	54
945.71	64.9458	54
946.72	64.989	54
947.74	65.0308	54
948.75	65.0636	54
949.77	65.0964	54
950.78	65.1292	54
951.79	65.1636	54
952.81	65.1904	54
953.82	65.2188	54
954.84	65.2486	54
955.85	65.2829	54
956.87	65.3083	54
957.88	65.3381	54
958.9	65.3635	54
959.91	65.3948	54
960.93	65.4261	54
961.94	65.4514	54
962.96	65.4783	54
963.97	65.5096	54
964.99	65.5335	54
966	65.5618	54
967.01	65.5842	54
968.03	65.6081	54
969.04	65.632	54
970.06	65.6603	54
971.07	65.6842	54
972.09	65.7095	54
973.1	65.7304	54
974.12	65.7543	54
975.13	65.7722	54
976.15	65.8005	54
977.16	65.8229	54
978.18	65.8468	54
979.19	65.8691	54
980.21	65.89	54
981.22	65.9124	54
982.23	65.9377	54
983.25	65.9586	54
984.27	65.981	54
985.28	66.0019	54
986.29	66.0213	54
987.31	66.0422	54
988.32	66.0675	54
989.34	66.0839	54
990.35	66.1048	54
991.37	66.1257	54
992.38	66.1421	54
993.4	66.1585	54
994.41	66.1779	54
995.43	66.2018	54
996.44	66.2182	54
997.45	66.2405	54
998.47	66.251	54
999.48	66.2674	54
1000.5	66.2913	54
1001.51	66.3077	54
1002.53	66.3241	54
1003.54	66.3375	54
1004.56	66.3494	54
1005.57	66.3733	54
1006.58	66.3897	54
1007.6	66.4166	54
1008.61	66.4285	54
1009.63	66.4479	54
1010.64	66.4643	54
1011.66	66.4822	54
1012.67	66.4986	54
1013.69	66.512	54
1014.7	66.5269	54
1015.72	66.5419	54
1016.73	66.5598	54
1017.74	66.5747	54
1018.76	66.5851	54
1019.77	66.5971	54
1020.79	66.6165	54
1021.8	66.6403	54
1022.82	66.6851	54
1023.83	66.706	54
1024.85	66.6985	54
1025.86	66.7045	54
1026.88	66.7194	54
1027.89	66.7313	54
1028.91	66.7462	54
1029.92	66.7492	54
1030.94	66.7656	54
1031.95	66.7716	54
1032.97	66.782	54
1033.98	66.791	54
1035	66.7984	54
1036.01	66.8148	54
1037.03	66.8327	54
1038.04	66.8387	54
1039.05	66.8536	54
1040.07	66.8566	54
1041.08	66.87	54
1042.1	66.879	54
1043.11	66.8864	54
1044.13	66.8984	54
1045.14	66.9043	54
1046.16	66.9148	54
1047.17	66.9178	54
1048.19	66.9237	54
1049.2	66.9327	54
1050.21	66.9446	54
1051.23	66.9506	54
1052.24	66.961	54
1053.26	66.973	54
1054.27	66.9834	54
1055.29	66.9953	54
1056.3	67.0013	54
1057.32	67.0088	54
1058.33	67.0147	54
1059.34	67.0222	54
1060.36	67.0296	54
1061.37	67.0356	54
1062.39	67.046	54
1063.4	67.0535	54
1064.42	67.0565	54
1065.43	67.0625	54
1066.45	67.0759	54
1067.46	67.0863	54
1068.48	67.0953	54
1069.49	67.1042	54
1070.51	67.1087	54
1071.52	67.1132	54
1072.53	67.1266	54
1073.55	67.1355	54
1074.57	67.1475	54
1075.58	67.1564	54
1076.59	67.1639	54
1077.61	67.1728	54
1078.63	67.1818	54
1079.64	67.1922	54
1080.65	67.2057	54
1081.67	67.2146	54
1082.68	67.2191	54
1083.7	67.2265	54
1084.71	67.2325	54
1085.73	67.2429	54
1086.74	67.2489	54
1087.76	67.2579	54
1088.77	67.2638	54
1089.79	67.2713	54
1090.8	67.2817	54
1091.82	67.2877	54
1092.83	67.2892	54
1093.85	67.2922	54
1094.86	67.2996	54
1095.88	67.3086	54
1096.89	67.319	54
1097.91	67.331	54
1098.92	67.3399	54
1099.93	67.3444	54
1100.95	67.3504	54
1101.96	67.3593	69
1102.98	67.3712	69
1103.99	67.498	69
1105.01	67.7471	69
1106.02	68.0499	69
1107.04	68.3766	69
1108.05	68.7063	69
1109.07	69.0359	69
1110.08	69.3686	69
1111.1	69.6953	69
1112.11	70.0234	69
1113.13	70.3486	69
1114.14	70.6589	69
1115.15	70.9751	69
1116.17	71.2899	69
1117.18	71.5941	69
1118.2	71.8984	69
1119.21	72.2013	69
1120.23	72.4936	69
1121.24	72.7949	69
1122.26	73.0903	69
1123.27	73.3752	69
1124.29	73.6616	69
1125.3	73.942	69
1126.31	74.224	69
1127.33	74.4984	69
1128.34	74.7699	69
1129.36	75.0414	69
1130.37	75.3114	69
1131.39	75.5739	69
1132.4	75.8305	69
1133.42	76.0856	69
1134.43	76.3392	69
1135.45	76.5897	69
1136.46	76.8329	69
1137.48	77.0775	69
1138.49	77.3162	69
1139.51	77.5504	69
1140.52	77.7816	69
1141.54	78.0024	69
1142.55	78.2276	69
1143.57	78.4558	69
1144.58	78.6781	69
1145.6	78.9003	69
1146.61	79.1062	69
1147.63	79.3225	69
1148.64	79.5388	69
1149.66	79.7536	69
1150.67	79.9639	69
1151.68	80.1653	69
1152.7	80.3667	69
1153.71	80.568	69
1154.73	80.7679	69
1155.74	80.9588	69
1156.76	81.1572	69
1157.77	81.3497	69
1158.79	81.5421	69
1159.8	81.7405	69
1160.82	81.9329	69
1161.83	82.1104	69
1162.85	82.2999	69
1163.86	82.4804	69
1164.88	82.6608	69
1165.89	82.8384	69
1166.91	83.0188	69
1167.92	83.1949	69
1168.93	83.3739	69
1169.95	83.5514	69
1170.96	83.7155	69
1171.98	83.8885	69
1172.99	84.0526	69
1174.01	84.2211	69
1175.02	84.3852	69
1176.04	84.5508	69
1177.05	84.7044	69
1178.07	84.8655	69
1179.08	85.0281	69
1180.09	85.1877	69
1181.11	85.3488	69
1182.12	85.5054	69
1183.14	85.6591	69
1184.15	85.8157	69
1185.17	85.9634	69
1186.18	86.1111	69
1187.2	86.2543	69
1188.21	86.4005	69
1189.23	86.5422	69
1190.24	86.6854	69
1191.25	86.8286	69
1192.27	86.9748	69
1193.28	87.109	69
1194.3	87.2492	69
1195.31	87.385	69
1196.33	87.5192	69
1197.34	87.6475	69
1198.36	87.7713	69
1199.37	87.9056	69
1200.39	88.0323	69
1201.4	88.1576	69
1202.42	88.2815	69
1203.43	88.4023	69
1204.45	88.5276	69
1205.46	88.6439	69
1206.48	88.7648	69
1207.49	88.8841	69
1208.5	89.0034	69
1209.52	89.1227	69
1210.53	89.2466	69
1211.55	89.3644	69
1212.56	89.4808	69
1213.58	89.5986	69
1214.59	89.7105	69
1215.61	89.8253	69
1216.62	89.9402	69
1217.64	90.0565	69
1218.65	90.1699	69
1219.67	90.2803	69
1220.68	90.3907	69
1221.7	90.504	69
1222.71	90.6099	69
1223.73	90.7144	69
1224.74	90.8173	69
1225.76	90.9321	69
1226.77	91.0321	69
1227.79	91.1335	69
1228.8	91.2349	69
1229.81	91.3394	69
1230.83	91.4423	69
1231.84	91.5467	69
1232.86	91.6496	69
1233.87	91.7466	69
1234.89	91.8406	69
1235.9	91.9465	69
1236.92	92.039	69
1237.93	92.1329	69
1238.95	92.2329	69
1239.96	92.3239	69
1240.98	92.4163	69
1241.99	92.5074	69
1243.01	92.6013	69
1244.02	92.6938	69
1245.04	92.7863	69
1246.05	92.8758	69
1247.07	92.9608	69
1248.08	93.0458	69
1249.1	93.1398	69
1250.11	93.2293	69
1251.13	93.3173	69
1252.14	93.4083	69
1253.16	93.4978	69
1254.17	93.5858	69
1255.19	93.6694	69
1256.2	93.7514	69
1257.22	93.8424	69
1258.23	93.9259	69
1259.24	94.0124	69
1260.26	94.096	69
1261.27	94.178	69
1262.29	94.2586	69
1263.3	94.3361	69
1264.32	94.4152	69
1265.33	94.4942	69
1266.35	94.5703	69
1267.36	94.6464	69
1268.38	94.721	69
1269.39	94.7956	69
1270.41	94.8657	69
1271.42	94.9328	69
1272.44	95.0074	69
1273.45	95.076	69
1274.46	95.1521	69
1275.48	95.2162	69
1276.49	95.2908	69
1277.51	95.3564	69
1278.52	95.4221	69
1279.54	95.4937	69
1280.55	95.5608	69
1281.57	95.6264	69
1282.58	95.6965	69
1283.6	95.7622	69
1284.61	95.8323	69
1285.63	95.8964	69
1286.64	95.968	69
1287.66	96.0351	69
1288.67	96.0963	69
1289.68	96.1575	69
1290.7	96.2231	69
1291.71	96.2887	69
1292.73	96.3514	69
1293.74	96.4125	69
1294.76	96.4797	69
1295.77	96.5453	69
1296.79	96.6109	69
1297.8	96.6676	69
1298.82	96.7243	69
1299.83	96.7869	69
1300.85	96.8451	69
1301.86	96.9033	69
1302.88	96.963	69
1303.89	97.0182	69
1304.9	97.0734	69
1305.92	97.133	69
1306.93	97.1912	69
1307.95	97.2464	69
1308.96	97.306	69
1309.98	97.3612	69
1310.99	97.4164	69
1312.01	97.4716	69
1313.02	97.5238	69
1314.04	97.5805	69
1315.05	97.6327	69
1316.07	97.6894	69
1317.08	97.7386	69
1318.1	97.7893	69
1319.11	97.8475	69
1320.13	97.8982	69
1321.14	97.9505	69
1322.16	97.9997	69
1323.17	98.0504	69
1324.19	98.1011	69
1325.2	98.1488	69
1326.21	98.1966	69
1327.23	98.2443	69
1328.24	98.2891	69
1329.26	98.3368	69
1330.27	98.386	69
1331.29	98.4308	69
1332.3	98.4725	69
1333.32	98.5203	69
1334.33	98.568	69
1335.35	98.6113	69
1336.36	98.653	69
1337.38	98.6963	69
1338.39	98.7366	69
1339.41	98.7813	69
1340.42	98.8246	69
1341.44	98.8693	69
1342.45	98.9141	69
1343.47	98.9558	69
1344.48	98.9946	69
1345.5	99.0379	69
1346.51	99.0767	69
1347.53	99.1154	69
1348.54	99.1557	69
1349.56	99.1975	69
1350.57	99.2407	69
1351.59	99.2825	69
1352.6	99.3287	69
1353.62	99.3705	69
1354.63	99.4123	69
1355.65	99.4496	69
1356.66	99.4884	69
1357.68	99.5256	69
1358.69	99.5659	69
1359.71	99.6002	69
1360.72	99.636	69
1361.73	99.6763	69
1362.75	99.7091	69
1363.76	99.7509	69
1364.78	99.7852	69
1365.79	99.8255	69
1366.81	99.8598	69
1367.82	99.8971	69
1368.84	99.9344	69
1369.85	99.9702	69
1370.86	100.009	69
1371.88	100.043	69
1372.89	100.073	69
1373.91	100.107	69
1374.92	100.136	69
1375.94	100.164	69
1376.95	100.197	69
1377.97	100.23	69
1378.98	100.269	69
1380	100.306	69
1381.01	100.333	69
1382.03	100.364	69
1383.04	100.398	69
1384.06	100.44	69
1385.07	100.477	69
1386.08	100.506	69
1387.1	100.533	69
1388.11	100.564	69
1389.13	100.598	69
1390.14	100.626	69
1391.16	100.653	69
1392.17	100.688	69
1393.19	100.717	69
1394.2	100.75	69
1395.22	100.786	69
1396.23	100.82	69
1397.25	100.852	69
1398.26	100.879	69
1399.27	100.911	69
1400.29	100.941	69
1401.3	100.961	69
1402.32	100.989	69
1403.33	101.017	69
1404.35	101.043	69
1405.36	101.071	69
1406.38	101.099	69
1407.39	101.122	69
1408.41	101.15	69
1409.42	101.18	69
1410.44	101.202	69
1411.45	101.228	69
1412.47	101.252	69
1413.48	101.274	69
1414.5	101.302	69
1415.51	101.328	69
1416.53	101.348	69
1417.54	101.375	69
1418.56	101.396	69
1419.57	101.419	69
1420.59	101.439	69
1421.6	101.463	69
1422.62	101.486	69
1423.63	101.511	69
1424.64	101.541	69
1425.66	101.565	69
1426.67	101.595	69
1427.69	101.611	69
1428.7	101.633	69
1429.72	101.66	69
1430.73	101.681	69
1431.75	101.702	69
1432.76	101.721	69
1433.78	101.741	69
1434.79	101.76	69
1435.81	101.787	69
1436.82	101.812	69
1437.84	101.841	69
1438.85	101.856	69
1439.87	101.871	69
1440.88	101.893	69
1441.9	101.915	69
1442.91	101.938	69
1443.92	101.954	69
1444.94	101.973	69
1445.95	101.997	69
1446.97	102.02	69
1447.98	102.038	69
1449	102.056	69
1450.01	102.078	69
1451.03	102.097	69
1452.04	102.127	69
1453.06	102.151	69
1454.07	102.158	69
1455.08	102.175	69
1456.1	102.194	69
1457.11	102.214	69
1458.13	102.229	69
1459.14	102.248	69
1460.16	102.266	69
1461.17	102.282	69
1462.19	102.297	69
1463.2	102.311	69
1464.22	102.331	69
1465.23	102.346	69
1466.25	102.364	69
1467.26	102.381	84
1468.28	102.402	84
1469.29	102.519	84
1470.31	102.719	84
1471.32	102.956	84
1472.34	103.216	84
1473.35	103.482	84
1474.37	103.762	84
1475.38	104.036	84
1476.39	104.323	84
1477.41	104.603	84
1478.42	104.884	84
1479.44	105.172	84
1480.45	105.46	84
1481.47	105.743	84
1482.48	106.022	84
1483.5	106.302	84
1484.51	106.583	84
1485.53	106.863	84
1486.54	107.144	84
1487.56	107.426	84
1488.57	107.707	84
1489.58	107.986	84
1490.6	108.267	84
1491.61	108.541	84
1492.63	108.813	84
1493.64	109.08	84
1494.66	109.351	84
1495.67	109.62	84
1496.69	109.899	84
1497.7	110.163	84
1498.72	110.427	84
1499.73	110.686	84
1500.75	110.947	84
1501.76	111.21	84
1502.78	111.466	84
1503.79	111.717	84
1504.81	111.972	84
1505.82	112.224	84
1506.84	112.467	84
1507.85	112.719	84
1508.87	112.97	84
1509.88	113.206	84
1510.9	113.456	84
1511.91	113.699	84
1512.93	113.938	84
1513.94	114.178	84
1514.95	114.426	84
1515.97	114.66	84
1516.98	114.897	84
1518	115.133	84
1519.01	115.372	84
1520.03	115.6	84
1521.04	115.828	84
1522.06	116.067	84
1523.07	116.293	84
1524.09	116.519	84
1525.1	116.751	84
1526.12	116.977	84
1527.13	117.206	84
1528.15	117.43	84
1529.16	117.649	84
1530.18	117.881	84
1531.19	118.106	84
1532.21	118.325	84
1533.22	118.541	84
1534.24	118.758	84
1535.25	118.979	84
1536.26	119.201	84
1537.28	119.411	84
1538.29	119.62	84
1539.31	119.832	84
1540.32	120.047	84
1541.34	120.263	84
1542.35	120.464	84
1543.37	120.675	84
1544.38	120.885	84
1545.4	121.086	84
1546.41	121.292	84
1547.43	121.496	84
1548.44	121.699	84
1549.46	121.896	84
1550.47	122.096	84
1551.49	122.3	84
1552.5	122.502	84
1553.52	122.696	84
1554.53	122.89	84
1555.55	123.087	84
1556.56	123.28	84
1557.57	123.474	84
1558.59	123.668	84
1559.6	123.859	84
1560.62	124.056	84
1561.63	124.243	84
1562.65	124.434	84
1563.66	124.629	84
1564.68	124.815	84
1565.69	125.006	84
1566.71	125.194	84
1567.72	125.376	84
1568.74	125.561	84
1569.75	125.749	84
1570.77	125.925	84
1571.78	126.106	84
1572.8	126.286	84
1573.81	126.455	84
1574.83	126.637	84
1575.84	126.823	84
1576.86	127.001	84
1577.87	127.178	84
1578.88	127.351	84
1579.9	127.518	84
1580.91	127.694	84
1581.93	127.869	84
1582.94	128.039	84
1583.96	128.209	84
1584.97	128.378	84
1585.99	128.545	84
1587	128.715	84
1588.02	128.88	84
1589.03	129.049	84
1590.05	129.208	84
1591.06	129.372	84
1592.08	129.537	84
1593.09	129.698	84
1594.1	129.859	84
1595.12	130.029	84
1596.14	130.184	84
1597.15	130.341	84
1598.16	130.505	84
1599.18	130.66	84
1600.19	130.819	84
1601.21	130.98	84
1602.22	131.139	84
1603.24	131.294	84
1604.25	131.443	84
1605.27	131.594	84
1606.28	131.752	84
1607.3	131.904	84
1608.31	132.059	84
1609.33	132.214	84
1610.34	132.363	84
1611.35	132.521	84
1612.37	132.669	84
1613.38	132.817	84
1614.4	132.973	84
1615.41	133.124	84
1616.43	133.279	84
1617.44	133.425	84
1618.46	133.576	84
1619.47	133.722	84
1620.49	133.865	84
1621.5	134.012	84
1622.52	134.152	84
1623.53	134.302	84
1624.54	134.446	84
1625.56	134.592	84
1626.57	134.741	84
1627.59	134.887	84
1628.6	135.03	84
1629.62	135.172	84
1630.63	135.314	84
1631.65	135.458	84
1632.66	135.597	84
1633.68	135.737	84
1634.69	135.87	84
1635.71	136.001	84
1636.72	136.142	84
1637.74	136.28	84
1638.75	136.415	84
1639.77	136.547	84
1640.78	136.677	84
1641.8	136.814	84
1642.81	136.947	84
1643.83	137.074	84
1644.84	137.207	84
1645.85	137.338	84
1646.87	137.466	84
1647.88	137.601	84
1648.9	137.729	84
1649.91	137.856	84
1650.93	137.984	84
1651.94	138.114	84
1652.96	138.245	84
1653.97	138.375	84
1654.99	138.501	84
1656	138.634	84
1657.02	138.748	84
1658.03	138.874	84
1659.05	139	84
1660.06	139.128	84
1661.08	139.253	84
1662.09	139.379	84
1663.11	139.499	84
1664.12	139.622	84
1665.14	139.746	84
1666.15	139.869	84
1667.17	139.989	84
1668.18	140.112	84
1669.19	140.23	84
1670.21	140.351	84
1671.22	140.469	84
1672.24	140.59	84
1673.25	140.712	84
1674.27	140.827	84
1675.28	140.943	84
1676.3	141.063	84
1677.31	141.172	84
1678.33	141.291	84
1679.34	141.409	84
1680.36	141.524	84
1681.37	141.637	84
1682.39	141.752	84
1683.4	141.867	84
1684.42	141.98	84
1685.43	142.092	84
1686.45	142.204	84
1687.46	142.317	84
1688.48	142.432	84
1689.49	142.548	84
1690.5	142.66	84
1691.52	142.769	84
1692.53	142.881	84
1693.55	142.99	84
1694.56	143.099	84
1695.58	143.215	84
1696.59	143.323	84
1697.61	143.434	84
1698.62	143.548	84
1699.64	143.648	84
1700.65	143.763	84
1701.67	143.868	84
1702.68	143.974	84
1703.7	144.082	84
1704.71	144.183	84
1705.72	144.288	84
1706.74	144.391	84
1707.75	144.498	84
1708.77	144.602	84
1709.78	144.71	84
1710.8	144.813	84
1711.81	144.916	84
1712.83	145.017	84
1713.84	145.121	84
1714.86	145.22	84
1715.87	145.323	84
1716.88	145.424	84
1717.9	145.523	84
1718.91	145.624	84
1719.93	145.718	84
1720.94	145.821	84
1721.96	145.914	84
1722.97	146.021	84
1723.99	146.113	84
1725	146.21	84
1726.02	146.301	84
1727.03	146.403	84
1728.05	146.504	84
1729.06	146.598	84
1730.08	146.694	84
1731.09	146.785	84
1732.1	146.879	84
1733.12	146.98	84
1734.14	147.071	84
1735.15	147.165	84
1736.16	147.261	84
1737.18	147.359	84
1738.19	147.447	84
1739.21	147.539	84
1740.22	147.627	84
1741.24	147.723	84
1742.25	147.815	84
1743.27	147.909	84
1744.28	147.999	84
1745.3	148.094	84
1746.31	148.184	84
1747.33	148.276	84
1748.34	148.369	84
1749.36	148.454	84
1750.37	148.537	84
1751.39	148.625	84
1752.4	148.713	84
1753.42	148.807	84
1754.43	148.886	84
1755.45	148.969	84
1756.46	149.054	84
1757.48	149.142	84
1758.49	149.227	84
1759.51	149.316	84
1760.52	149.409	84
1761.53	149.492	84
1762.55	149.577	84
1763.57	149.664	84
1764.58	149.756	84
1765.6	149.844	84
1766.61	149.926	84
1767.62	150.011	84
1768.64	150.093	84
1769.65	150.178	84
1770.67	150.263	84
1771.68	150.345	84
1772.7	150.427	84
1773.71	150.512	84
1774.73	150.602	84
1775.74	150.684	84
1776.76	150.764	84
1777.77	150.845	84
1778.79	150.923	84
1779.8	151.003	84
1780.82	151.085	84
1781.83	151.167	84
1782.85	151.251	84
1783.86	151.333	84
1784.88	151.413	84
1785.89	151.497	84
1786.9	151.57	84
1787.92	151.655	84
1788.93	151.731	84
1789.95	151.81	84
1790.96	151.891	84
1791.98	151.97	84
1792.99	152.052	84
1794.01	152.126	84
1795.02	152.199	84
1796.04	152.283	84
1797.05	152.365	84
1798.07	152.444	84
1799.08	152.52	84
1800.1	152.598	84
1801.11	152.666	84
1802.13	152.736	84
1803.14	152.82	84
1804.16	152.895	84
1805.17	152.969	84
1806.19	153.048	84
1807.2	153.118	84
1808.22	153.199	84
1809.23	153.272	84
1810.25	153.345	84
1811.26	153.415	84
1812.28	153.491	84
1813.29	153.566	84
1814.31	153.64	84
1815.32	153.715	84
1816.34	153.787	84
1817.35	153.858	84
1818.37	153.927	84
1819.38	154	84
1820.39	154.066	84
1821.41	154.139	84
1822.42	154.203	84
1823.44	154.267	84
1824.45	154.337	84
1825.47	154.395	84
1826.48	154.464	84
1827.5	154.535	84
1828.51	154.601	84
1829.53	154.667	84
1830.54	154.735	84
1831.56	154.802	84
1832.57	154.861	99
1833.59	154.931	99
1834.6	155.071	99
1835.62	155.245	99
1836.63	155.427	99
1837.65	155.614	99
1838.66	155.809	99
1839.68	156.012	99
1840.69	156.225	99
1841.71	156.431	99
1842.72	156.649	99
1843.74	156.864	99
1844.75	157.08	99
1845.77	157.285	99
1846.78	157.498	99
1847.79	157.716	99
1848.81	157.917	99
1849.82	158.136	99
1850.84	158.347	99
1851.85	158.557	99
1852.87	158.767	99
1853.88	158.978	99
1854.9	159.185	99
1855.91	159.398	99
1856.93	159.604	99
1857.94	159.811	99
1858.96	160.019	99
1859.97	160.237	99
1860.99	160.439	99
1862	160.648	99
1863.01	160.857	99
1864.03	161.064	99
1865.04	161.276	99
1866.06	161.476	99
1867.07	161.688	99
1868.09	161.891	99
1869.1	162.097	99
1870.12	162.304	99
1871.13	162.502	99
1872.15	162.696	99
1873.16	162.895	99
1874.18	163.102	99
1875.19	163.296	99
1876.21	163.497	99
1877.22	163.699	99
1878.23	163.891	99
1879.25	164.093	99
1880.26	164.294	99
1881.28	164.489	99
1882.29	164.686	99
1883.31	164.885	99
1884.32	165.079	99
1885.34	165.272	99
1886.35	165.459	99
1887.37	165.659	99
1888.38	165.853	99
1889.4	166.057	99
1890.41	166.255	99
1891.43	166.454	99
1892.44	166.643	99
1893.45	166.842	99
1894.47	167.04	99
1895.48	167.241	99
1896.5	167.437	99
1897.51	167.634	99
1898.53	167.828	99
1899.54	168.023	99
1900.56	168.223	99
1901.57	168.409	99
1902.58	168.599	99
1903.6	168.794	99
1904.61	168.996	99
1905.63	169.193	99
1906.64	169.388	99
1907.66	169.586	99
1908.67	169.78	99
1909.69	169.964	99
1910.7	170.156	99
1911.71	170.349	99
1912.73	170.541	99
1913.74	170.729	99
1914.76	170.921	99
1915.77	171.106	99
1916.79	171.302	99
1917.8	171.493	99
1918.82	171.699	99
1919.83	171.885	99
1920.85	172.073	99
1921.86	172.264	99
1922.88	172.456	99
1923.89	172.658	99
1924.91	172.847	99
1925.92	173.044	99
1926.93	173.256	99
1927.95	173.447	99
1928.96	173.639	99
1929.98	173.836	99
1930.99	174.029	99
1932.01	174.225	99
1933.02	174.424	99
1934.04	174.616	99
1935.05	174.816	99
1936.07	175.021	99
1937.08	175.229	99
1938.1	175.437	99
1939.11	175.625	99
1940.12	175.817	99
1941.14	176.002	99
1942.15	176.196	99
1943.17	176.382	99
1944.18	176.575	99
1945.2	176.764	99
1946.21	176.952	99
1947.23	177.145	99
1948.24	177.33	99
1949.26	177.512	99
1950.27	177.697	99
1951.28	177.882	99
1952.3	178.064	99
1953.31	178.248	99
1954.33	178.441	99
1955.34	178.621	99
1956.36	178.809	99
1957.37	179	99
1958.39	179.181	99
1959.4	179.361	99
1960.42	179.546	99
1961.43	179.724	99
1962.45	179.904	99
1963.46	180.091	99
1964.48	180.271	99
1965.49	180.452	99
1966.5	180.638	99
1967.52	180.811	99
1968.53	180.992	99
1969.55	181.184	99
1970.56	181.363	99
1971.58	181.539	99
1972.59	181.721	99
1973.6	181.897	99
1974.62	182.072	99
1975.63	182.246	99
1976.65	182.424	99
1977.66	182.598	99
1978.68	182.767	99
1979.69	182.94	99
1980.71	183.113	99
1981.72	183.296	99
1982.74	183.472	99
1983.75	183.648	99
1984.77	183.821	99
1985.78	183.987	99
1986.8	184.167	99
1987.81	184.346	99
1988.83	184.524	99
1989.84	184.7	99
1990.86	184.876	99
1991.87	185.053	99
1992.88	185.221	99
1993.9	185.407	99
1994.91	185.577	99
1995.93	185.744	99
1996.94	185.923	99
1997.96	186.093	99
1998.97	186.265	99
1999.99	186.432	99
2001	186.606	99
2002.02	186.772	99
2003.03	186.94	99
2004.04	187.109	99
2005.06	187.267	99
2006.07	187.439	99
2007.09	187.604	99
2008.1	187.77	99
2009.12	187.94	99
2010.13	188.116	99
2011.15	188.281	99
2012.16	188.447	99
2013.18	188.613	99
2014.19	188.771	99
2015.2	188.93	99
2016.22	189.103	99
2017.23	189.26	99
2018.25	189.427	99
2019.26	189.596	99
2020.28	189.754	99
2021.29	189.916	99
2022.31	190.083	99
2023.32	190.242	99
2024.34	190.401	99
2025.35	190.57	99
2026.37	190.734	99
2027.38	190.899	99
[truncated: 2,659 more rows]

## Sheet: Figure 2e
X1	Y1	Fitting X1	Fitting Y1	X2	Y2	Fitting X2	Fitting Y2	X3	Y3	Fitting X3	Fitting Y3	X4	Y4	Fitting X4	Fitting Y4	X5	Y5	Fitting X5	Fitting Y5	X6	Y6	Fitting X6	Fitting Y6	X7	Y7	Fitting X7	Fitting Y7	X8	Y8	Fitting X8	Fitting Y8
13.5277	0.140777	13.5277	0.140363	7.7846	0.00541008	7.7846	-0.00181376	7.82304	-0.000221582	7.82304	-0.0563468	7.82304	0.001327	7.82304	-0.0401204	20.6398	0.774492	20.6398	0.750102	7.82304	0.991554	7.82304	1.04022	7.82304	1.00026	11.0363	1.02944	13.5277	0.974808	13.5277	1.01134
15.6269	0.21068	13.5413	0.140836	11.0363	0.030585	7.83631	-0.00122245	11.0363	0.00679518	7.86935	-0.0556843	11.0363	0.00933179	7.86705	-0.0396768	22.0726	0.743601	20.664	0.749737	11.0363	0.955926	7.85186	1.03957	11.0363	0.990166	11.0643	1.02881	15.6077	0.960447	13.5563	1.01097
17.4585	0.274757	13.5548	0.14131	13.5056	0.0608815	7.88803	-0.000631141	13.5277	0.028658	7.91566	-0.0550219	13.5277	0.0220239	7.91105	-0.0392333	23.4179	0.71624	20.6882	0.749371	13.5277	0.914549	7.88068	1.03892	13.5277	0.960298	11.0923	1.02818	17.4585	0.945743	13.5848	1.0106
19.1311	0.335922	13.5683	0.141783	15.6077	0.0893746	7.93974	-3.98335e-05	15.6269	0.0528473	7.96196	-0.0543595	15.6077	0.036364	7.95505	-0.0387897	24.6779	0.69241	20.7124	0.749005	15.6077	0.874237	7.90949	1.03826	15.6077	0.926304	11.1204	1.02755	19.1154	0.931274	13.6134	1.01024
20.6543	0.392718	13.5819	0.142256	17.4585	0.11354	7.99146	0.000551474	17.4585	0.0751902	8.00827	-0.0536971	17.4585	0.0509182	7.99906	-0.0383462	25.8882	0.670786	20.7367	0.74864	17.4585	0.836551	7.93831	1.03761	17.4585	0.891647	11.1484	1.02692	20.6543	0.917319	13.6419	1.00987
22.0862	0.445146	13.5954	0.14273	19.1154	0.134675	8.04317	0.00114278	19.1311	0.0962036	8.05458	-0.0530347	19.1154	0.0647875	8.04306	-0.0379027	27.0333	0.650927	20.7609	0.748274	19.1311	0.800355	7.96713	1.03696	19.1154	0.858022	11.1764	1.02629	22.0726	0.904028	13.6704	1.0095
23.4179	0.490291	13.6089	0.143203	20.6543	0.153214	8.09489	0.00173409	20.6543	0.116331	8.10088	-0.0523722	20.6543	0.0783785	8.08706	-0.0374591	28.1425	0.631509	20.7851	0.747908	20.6543	0.766075	7.99595	1.03631	20.6543	0.825501	11.2044	1.02566	23.4179	0.890844	13.699	1.00913
24.6901	0.533495	13.6225	0.143677	22.0726	0.16966	8.1466	0.0023254	22.0862	0.135165	8.14719	-0.0517098	22.0862	0.0917555	8.13107	-0.0370156	29.1993	0.613416	20.8093	0.747543	22.0862	0.734067	8.02476	1.03566	22.0726	0.794527	11.2325	1.02503	24.6901	0.877916	13.7275	1.00876
25.8882	0.571359	13.636	0.14415	23.4179	0.184304	8.19832	0.0029167	23.4179	0.153076	8.1935	-0.0510474	23.4179	0.105111	8.17507	-0.036572	30.2291	0.597087	20.8336	0.747177	23.4179	0.702697	8.05358	1.03501	23.4179	0.764143	11.2605	1.02441	25.8882	0.865203	13.756	1.00839
27.0444	0.606311	13.6495	0.144623	24.6779	0.197793	8.25003	0.00350801	24.6901	0.170877	8.2398	-0.050385	24.6901	0.118317	8.21907	-0.0361285	31.2154	0.579876	20.8578	0.746812	24.6901	0.672108	8.0824	1.03435	24.6779	0.734753	11.2885	1.02378	27.0444	0.85281	13.7846	1.00802
--	--	13.6631	0.145097	25.8882	0.210416	8.30175	0.00409932	25.8882	0.188308	8.28611	-0.0497226	25.8882	0.131266	8.26307	-0.0356849	32.1807	0.563989	20.882	0.746446	25.8882	0.641945	8.11122	1.0337	25.8882	0.706246	11.3165	1.02315	28.1425	0.840182	13.8131	1.00765
--	--	13.6766	0.14557	27.0333	0.222246	8.35346	0.00469063	27.0444	0.205444	8.33241	-0.0490602	27.0444	0.143915	8.30708	-0.0352414	33.1089	0.552074	20.9062	0.74608	27.0444	0.612491	8.14003	1.03305	27.0444	0.679176	11.3446	1.02252	29.2096	0.827362	13.8417	1.00728
--	--	13.6901	0.146044	28.1425	0.233644	8.40518	0.00528193	28.1425	0.221878	8.37872	-0.0483977	28.1425	0.155944	8.35108	-0.0347978	34.0206	0.538394	20.9305	0.745715	28.1425	0.583322	8.16885	1.0324	28.1425	0.652401	11.3726	1.02189	30.2291	0.814392	13.8702	1.00691
--	--	13.7036	0.146517	29.2096	0.24468	8.45689	0.00587324	29.2096	0.238201	8.42503	-0.0477353	29.2096	0.167844	8.39508	-0.0343543	34.9085	0.524272	20.9547	0.745349	29.2096	0.555358	8.19767	1.03175	29.2096	0.626473	11.4006	1.02126	31.225	0.8014	13.8987	1.00654
--	--	13.7172	0.14699	30.2291	0.255356	8.5086	0.00646455	30.239	0.254192	8.47133	-0.0470729	30.2291	0.179573	8.43909	-0.0339107	35.7659	0.512357	20.9789	0.744983	30.2291	0.52917	8.22648	1.0311	30.2291	0.60176	11.4286	1.02063	32.1807	0.788066	13.9273	1.00617
--	--	13.7307	0.147464	31.225	0.265671	8.56032	0.00705585	31.225	0.269702	8.51764	-0.0464105	31.225	0.191024	8.48309	-0.0334672	36.6115	0.500883	21.0031	0.744618	31.225	0.503974	8.2553	1.03044	31.225	0.577416	11.4566	1.02	33.118	0.774539	13.9558	1.0058
--	--	13.7442	0.147937	32.1807	0.275626	8.61203	0.00764716	32.1901	0.285102	8.56395	-0.0457481	32.1901	0.201811	8.52709	-0.0330236	37.4299	0.490291	21.0274	0.744252	32.1901	0.480483	8.28412	1.02979	32.1807	0.553882	11.4847	1.01937	34.0294	0.760969	13.9843	1.00544
--	--	13.7578	0.148411	33.118	0.285292	8.66375	0.00823847	33.118	0.300022	8.61025	-0.0450856	33.118	0.212491	8.5711	-0.0325801	38.2387	0.4797	21.0516	0.743887	33.118	0.45841	8.31294	1.02914	33.118	0.531047	11.5127	1.01874	34.9085	0.746886	14.0129	1.00507
--	--	13.7713	0.148884	34.0206	0.294669	8.71546	0.00882978	34.0294	0.31461	8.65656	-0.0444232	34.0294	0.222743	8.6151	-0.0321365	39.0231	0.46955	21.0758	0.743521	34.0294	0.438112	8.34175	1.02849	34.0206	0.509318	11.5407	1.01811	35.7743	0.732203	14.0414	1.0047
--	--	13.7848	0.149357	34.9085	0.304191	8.76718	0.00942108	34.9085	0.328791	8.70287	-0.0437608	34.9085	0.232674	8.6591	-0.031693	39.7995	0.460724	21.1	0.743155	34.9085	0.418453	8.37057	1.02784	34.9085	0.487994	11.5687	1.01748	36.6115	0.717028	14.0699	1.00433
--	--	13.7984	0.149831	35.7659	0.313496	8.81889	0.0100124	35.7743	0.342788	8.74917	-0.0430984	35.7743	0.242177	8.70311	-0.0312494	40.5537	0.449691	21.1243	0.74279	35.7743	0.4	8.39939	1.02719	35.7659	0.467443	11.5968	1.01685	37.4379	0.701854	14.0985	1.00396
--	--	13.8119	0.150304	36.6115	0.322585	8.87061	0.0106037	36.6115	0.356193	8.79548	-0.042436	36.6197	0.251787	8.74711	-0.0308059	41.3013	0.44263	21.1485	0.742424	36.6115	0.382754	8.42821	1.02653	36.6115	0.447923	11.6248	1.01622	38.2387	0.686208	14.127	1.00359
--	--	13.8254	0.150778	37.4379	0.331386	8.92232	0.011195	37.4379	0.369119	8.84179	-0.0417735	37.4379	0.260905	8.79111	-0.0303623	42.0286	0.433804	21.1727	0.742059	--	--	8.45702	1.02588	37.4379	0.428771	11.6528	1.01559	39.0308	0.670455	14.1556	1.00322
--	--	13.8389	0.151251	38.2387	0.340403	8.97404	0.0117863	38.2466	0.381786	8.88809	-0.0411111	38.2466	0.26968	8.83512	-0.0299188	42.7504	0.424095	21.1969	0.741693	--	--	8.48584	1.02523	38.2387	0.410393	11.6808	1.01496	39.7995	0.654981	14.1841	1.00285
--	--	13.8525	0.151724	39.0308	0.349419	9.02575	0.0123776	39.0308	0.393973	8.9344	-0.0404487	39.0308	0.277856	8.87912	-0.0294753	43.4603	0.416593	21.2211	0.741327	--	--	8.51466	1.02458	--	--	11.7088	1.01434	40.5611	0.639335	14.2126	1.00248
--	--	13.866	0.152198	39.7995	0.35822	9.07746	0.0129689	39.807	0.405791	8.98071	-0.0397863	39.807	0.285647	8.92312	-0.0290317	44.152	0.408208	21.2454	0.740962	--	--	8.54347	1.02393	--	--	11.7369	1.01371	41.3086	0.62386	14.2412	1.00211
--	--	13.8795	0.152671	40.5611	0.366443	9.12918	0.0135602	40.5611	0.417091	9.02701	-0.0391239	40.5685	0.293267	8.96713	-0.0285882	44.8397	0.399823	21.2696	0.740596	--	--	8.57229	1.02328	--	--	11.7649	1.01308	42.0357	0.608536	14.2697	1.00174
--	--	13.8931	0.153145	41.3013	0.374883	9.18089	0.0141515	41.3086	0.428392	9.07332	-0.0384614	41.3086	0.300608	9.01113	-0.0281446	--	--	21.2938	0.74023	--	--	8.60111	1.02262	--	--	11.7929	1.01245	--	--	14.2982	1.00137
--	--	13.9066	0.153618	42.0357	0.38325	9.23261	0.0147429	42.0357	0.439508	9.11963	-0.037799	42.0428	0.307864	9.05513	-0.0277011	--	--	21.318	0.739865	--	--	8.62993	1.02197	--	--	11.8209	1.01182	--	--	14.3268	1.001
--	--	13.9201	0.154091	42.7504	0.39169	9.28432	0.0153342	42.7575	0.450181	9.16593	-0.0371366	42.7575	0.315205	9.09914	-0.0272575	--	--	21.3423	0.739499	--	--	8.65874	1.02132	--	--	11.849	1.01119	--	--	14.3553	1.00064
--	--	13.9337	0.154565	43.4603	0.399625	9.33604	0.0159255	43.4672	0.4603	9.21224	-0.0364742	43.4672	0.322503	9.14314	-0.026814	--	--	21.3665	0.739134	--	--	8.68756	1.02067	--	--	11.877	1.01056	--	--	14.3838	1.00027
--	--	13.9472	0.155038	44.152	0.407848	9.38775	0.0165168	44.1588	0.470345	9.25855	-0.0358118	44.1588	0.329695	9.18714	-0.0263704	--	--	21.3907	0.738768	--	--	8.71638	1.02002	--	--	11.905	1.00993	--	--	14.4124	0.999897
--	--	13.9607	0.155512	44.8397	0.415783	9.43947	0.0171081	44.8464	0.480131	9.30485	-0.0351494	44.8464	0.33618	9.23115	-0.0259269	--	--	21.4149	0.738402	--	--	8.74519	1.01937	--	--	11.933	1.0093	--	--	14.4409	0.999527
--	--	13.9742	0.155985	45.517	0.423646	9.49118	0.0176994	45.517	0.489586	9.35116	-0.0344869	45.5236	0.342879	9.27515	-0.0254833	--	--	21.4392	0.738037	--	--	8.77401	1.01871	--	--	11.961	1.00867	--	--	14.4695	0.999158
--	--	13.9878	0.156458	46.1779	0.431653	9.5429	0.0182907	46.1844	0.498744	9.39747	-0.0338245	46.1844	0.34975	9.31915	-0.0250398	--	--	21.4634	0.737671	--	--	8.80283	1.01806	--	--	11.9891	1.00804	--	--	14.498	0.998789
--	--	14.0013	0.156932	46.8359	0.439515	9.59461	0.018882	46.8359	0.507645	9.44377	-0.0331621	46.8423	0.35647	9.36315	-0.0245962	--	--	21.4876	0.737305	--	--	8.83165	1.01741	--	--	12.0171	1.00741	--	--	14.5265	0.99842
--	--	14.0148	0.157405	47.4784	0.447162	9.64632	0.0194733	47.4847	0.516397	9.49008	-0.0324997	47.4847	0.362399	9.40716	-0.0241527	--	--	21.5118	0.73694	--	--	8.86046	1.01676	--	--	12.0451	1.00678	--	--	14.5551	0.99805
--	--	14.0284	0.157879	48.1186	0.45488	9.69804	0.0200646	48.1248	0.524965	9.53638	-0.0318373	48.1248	0.369077	9.45116	-0.0237091	--	--	21.5361	0.736574	--	--	8.88928	1.01611	--	--	12.0731	1.00615	--	--	14.5836	0.997681
--	--	14.0419	0.158352	48.7442	0.462815	9.74975	0.0206559	48.7504	0.533163	9.58269	-0.0311748	48.7504	0.375112	9.49516	-0.0232656	--	--	21.5603	0.736209	--	--	8.9181	1.01545	--	--	12.1012	1.00552	--	--	14.6121	0.997312
--	--	14.0554	0.158825	49.368	0.470245	9.80147	0.0212472	49.3741	0.541251	9.629	-0.0305124	49.3741	0.380442	9.53917	-0.022822	--	--	21.5845	0.735843	--	--	8.94692	1.0148	--	--	12.1292	1.00489	--	--	14.6407	0.996943
--	--	14.069	0.159299	49.978	0.47753	9.85318	0.0218385	49.984	0.549228	9.6753	-0.02985	49.984	0.385857	9.58317	-0.0223785	--	--	21.6087	0.735477	--	--	8.97573	1.01415	--	--	12.1572	1.00427	--	--	14.6692	0.996574
--	--	14.0825	0.159772	50.5866	0.48496	9.9049	0.0224298	50.5925	0.556762	9.72161	-0.0291876	50.5925	0.390994	9.62717	-0.0219349	--	--	21.633	0.735112	--	--	9.00455	1.0135	--	--	12.1852	1.00364	--	--	14.6977	0.996204
--	--	14.096	0.160246	51.182	0.492678	9.95661	0.0230212	51.1879	0.564222	9.76792	-0.0285252	51.1879	0.396045	9.67118	-0.0214914	--	--	21.6572	0.734746	--	--	9.03337	1.01285	--	--	12.2132	1.00301	--	--	14.7263	0.995835
--	--	14.1095	0.160719	51.7764	0.500252	10.0083	0.0236125	51.7822	0.571571	9.81422	-0.0278627	51.7822	0.401353	9.71518	-0.0210479	--	--	21.6814	0.73438	--	--	9.06218	1.0122	--	--	12.2413	1.00238	--	--	14.7548	0.995466
--	--	14.1231	0.161192	52.3641	0.507682	10.06	0.0242038	52.3641	0.578883	9.86053	-0.0272003	--	--	9.75918	-0.0206043	--	--	21.7056	0.734015	--	--	9.091	1.01154	--	--	12.2693	1.00175	--	--	14.7834	0.995097
--	--	14.1366	0.161666	52.9396	0.514968	10.1118	0.0247951	52.9453	0.585678	9.90684	-0.0265379	--	--	9.80319	-0.0201608	--	--	21.7299	0.733649	--	--	9.11982	1.01089	--	--	12.2973	1.00112	--	--	14.8119	0.994727
--	--	14.1501	0.162139	53.5145	0.522398	10.1635	0.0253864	53.5201	0.592511	9.95314	-0.0258755	--	--	9.84719	-0.0197172	--	--	21.7541	0.733284	--	--	9.14864	1.01024	--	--	12.3253	1.00049	--	--	14.8404	0.994358
--	--	14.1637	0.162613	54.0777	0.529539	10.2152	0.0259777	54.0833	0.599232	9.99945	-0.0252131	--	--	9.89119	-0.0192737	--	--	21.7783	0.732918	--	--	9.17745	1.00959	--	--	12.3534	0.99986	--	--	14.869	0.993989
--	--	14.1772	0.163086	54.6406	0.536825	10.2669	0.026569	--	--	10.0458	-0.0245506	--	--	9.9352	-0.0188301	--	--	21.8025	0.732552	--	--	9.20627	1.00894	--	--	12.3814	0.99923	--	--	14.8975	0.99362
--	--	14.1907	0.163559	55.1924	0.54411	10.3186	0.0271603	--	--	10.0921	-0.0238882	--	--	9.9792	-0.0183866	--	--	21.8268	0.732187	--	--	9.23509	1.00829	--	--	12.4094	0.998601	--	--	14.926	0.99325
--	--	14.2043	0.164033	55.7441	0.551252	10.3703	0.0277516	--	--	10.1384	-0.0232258	--	--	10.0232	-0.017943	--	--	21.851	0.731821	--	--	9.26391	1.00763	--	--	12.4374	0.997972	--	--	14.9546	0.992881
--	--	14.2178	0.164506	56.285	0.558465	10.422	0.0283429	--	--	10.1847	-0.0225634	--	--	10.0672	-0.0174995	--	--	21.8752	0.731455	--	--	9.29272	1.00698	--	--	12.4654	0.997342	--	--	14.9831	0.992512
--	--	14.2313	0.16498	56.8261	0.565534	10.4738	0.0289342	--	--	10.231	-0.021901	--	--	10.1112	-0.0170559	--	--	21.8994	0.73109	--	--	9.32154	1.00633	--	--	12.4935	0.996713	--	--	15.0116	0.992143
--	--	14.2448	0.165453	57.3568	0.572603	10.5255	0.0295255	--	--	10.2773	-0.0212385	--	--	10.1552	-0.0166124	--	--	21.9236	0.730724	--	--	9.35036	1.00568	--	--	12.5215	0.996084	--	--	15.0402	0.991773
--	--	14.2584	0.165926	57.8878	0.579673	10.5772	0.0301168	--	--	10.3236	-0.0205761	--	--	10.1992	-0.0161688	--	--	21.9479	0.730359	--	--	9.37917	1.00503	--	--	12.5495	0.995454	--	--	15.0687	0.991404
--	--	14.2719	0.1664	58.414	0.586597	10.6289	0.0307081	--	--	10.3699	-0.0199137	--	--	10.2432	-0.0157253	--	--	21.9721	0.729993	--	--	9.40799	1.00438	--	--	12.5775	0.994825	--	--	15.0973	0.991035
--	--	14.2854	0.166873	58.9305	0.593594	10.6806	0.0312995	--	--	10.4162	-0.0192513	--	--	10.2872	-0.0152817	--	--	21.9963	0.729627	--	--	9.43681	1.00372	--	--	12.6056	0.994196	--	--	15.1258	0.990666
--	--	14.299	0.167347	59.4475	0.600519	10.7323	0.0318908	--	--	10.4625	-0.0185889	--	--	10.3312	-0.0148382	--	--	22.0205	0.729262	--	--	9.46563	1.00307	--	--	12.6336	0.993566	--	--	15.1543	0.990296
--	--	14.3125	0.16782	--	--	10.784	0.0324821	--	--	10.5088	-0.0179265	--	--	10.3752	-0.0143946	--	--	22.0448	0.728896	--	--	9.49444	1.00242	--	--	12.6616	0.992937	--	--	15.1829	0.989927
--	--	14.326	0.168293	--	--	10.8358	0.0330734	--	--	10.5551	-0.017264	--	--	10.4192	-0.0139511	--	--	22.069	0.72853	--	--	9.52326	1.00177	--	--	12.6896	0.992307	--	--	15.2114	0.989558
--	--	14.3396	0.168767	--	--	10.8875	0.0336647	--	--	10.6014	-0.0166016	--	--	10.4632	-0.0135075	--	--	22.0932	0.728165	--	--	9.55208	1.00112	--	--	12.7177	0.991678	--	--	15.2399	0.989189
--	--	14.3531	0.16924	--	--	10.9392	0.034256	--	--	10.6477	-0.0159392	--	--	10.5072	-0.013064	--	--	22.1174	0.727799	--	--	9.5809	1.00047	--	--	12.7457	0.991049	--	--	15.2685	0.98882
--	--	14.3666	0.169714	--	--	10.9909	0.0348473	--	--	10.694	-0.0152768	--	--	10.5512	-0.0126205	--	--	22.1417	0.727434	--	--	9.60971	0.999814	--	--	12.7737	0.990419	--	--	15.297	0.98845
--	--	14.3802	0.170187	--	--	11.0426	0.0354386	--	--	10.7404	-0.0146144	--	--	10.5952	-0.0121769	--	--	22.1659	0.727068	--	--	9.63853	0.999162	--	--	12.8017	0.98979	--	--	15.3255	0.988081
--	--	14.3937	0.17066	--	--	11.0943	0.0360299	--	--	10.7867	-0.0139519	--	--	10.6392	-0.0117334	--	--	22.1901	0.726702	--	--	9.66735	0.99851	--	--	12.8297	0.989161	--	--	15.3541	0.987712
--	--	14.4072	0.171134	--	--	11.146	0.0366212	--	--	10.833	-0.0132895	--	--	10.6833	-0.0112898	--	--	22.2143	0.726337	--	--	9.69616	0.997858	--	--	12.8578	0.988531	--	--	15.3826	0.987343
--	--	14.4207	0.171607	--	--	11.1978	0.0372125	--	--	10.8793	-0.0126271	--	--	10.7273	-0.0108463	--	--	22.2386	0.725971	--	--	9.72498	0.997207	--	--	12.8858	0.987902	--	--	15.4112	0.986973
--	--	14.4343	0.172081	--	--	11.2495	0.0378038	--	--	10.9256	-0.0119647	--	--	10.7713	-0.0104027	--	--	22.2628	0.725605	--	--	9.7538	0.996555	--	--	12.9138	0.987273	--	--	15.4397	0.986604
--	--	14.4478	0.172554	--	--	11.3012	0.0383951	--	--	10.9719	-0.0113023	--	--	10.8153	-0.00995917	--	--	22.287	0.72524	--	--	9.78262	0.995903	--	--	12.9418	0.986643	--	--	15.4682	0.986235
--	--	14.4613	0.173027	--	--	11.3529	0.0389865	--	--	11.0182	-0.0106398	--	--	10.8593	-0.00951562	--	--	22.3112	0.724874	--	--	9.81143	0.995252	--	--	12.9699	0.986014	--	--	15.4968	0.985866
--	--	14.4749	0.173501	--	--	11.4046	0.0395778	--	--	11.0645	-0.00997742	--	--	10.9033	-0.00907208	--	--	22.3355	0.724509	--	--	9.84025	0.9946	--	--	12.9979	0.985385	--	--	15.5253	0.985496
--	--	14.4884	0.173974	--	--	11.4563	0.0401691	--	--	11.1108	-0.009315	--	--	10.9473	-0.00862853	--	--	22.3597	0.724143	--	--	9.86907	0.993948	--	--	13.0259	0.984755	--	--	15.5538	0.985127
--	--	14.5019	0.174448	--	--	11.508	0.0407604	--	--	11.1571	-0.00865258	--	--	10.9913	-0.00818498	--	--	22.3839	0.723777	--	--	9.89788	0.993296	--	--	13.0539	0.984126	--	--	15.5824	0.984758
--	--	14.5155	0.174921	--	--	11.5598	0.0413517	--	--	11.2034	-0.00799016	--	--	11.0353	-0.00774143	--	--	22.4081	0.723412	--	--	9.9267	0.992645	--	--	13.0819	0.983496	--	--	15.6109	0.984389
--	--	14.529	0.175394	--	--	11.6115	0.041943	--	--	11.2497	-0.00732774	--	--	11.0793	-0.00729789	--	--	22.4324	0.723046	--	--	9.95552	0.991993	--	--	13.11	0.982867	--	--	15.6394	0.984019
--	--	14.5425	0.175868	--	--	11.6632	0.0425343	--	--	11.296	-0.00666533	--	--	11.1233	-0.00685434	--	--	22.4566	0.72268	--	--	9.98434	0.991341	--	--	13.138	0.982238	--	--	15.668	0.98365
--	--	14.556	0.176341	--	--	11.7149	0.0431256	--	--	11.3423	-0.00600291	--	--	11.1673	-0.00641079	--	--	22.4808	0.722315	--	--	10.0132	0.99069	--	--	13.166	0.981608	--	--	15.6965	0.983281
--	--	14.5696	0.176815	--	--	11.7666	0.0437169	--	--	11.3886	-0.00534049	--	--	11.2113	-0.00596724	--	--	22.505	0.721949	--	--	10.042	0.990038	--	--	13.194	0.980979	--	--	15.7251	0.982912
--	--	14.5831	0.177288	--	--	11.8183	0.0443082	--	--	11.435	-0.00467807	--	--	11.2553	-0.0055237	--	--	22.5293	0.721584	--	--	10.0708	0.989386	--	--	13.2221	0.98035	--	--	15.7536	0.982542
--	--	14.5966	0.177761	--	--	11.8701	0.0448995	--	--	11.4813	-0.00401565	--	--	11.2993	-0.00508015	--	--	22.5535	0.721218	--	--	10.0996	0.988734	--	--	13.2501	0.97972	--	--	15.7821	0.982173
--	--	14.6102	0.178235	--	--	11.9218	0.0454908	--	--	11.5276	-0.00335323	--	--	11.3433	-0.0046366	--	--	22.5777	0.720852	--	--	10.1284	0.988083	--	--	13.2781	0.979091	--	--	15.8107	0.981804
--	--	14.6237	0.178708	--	--	11.9735	0.0460821	--	--	11.5739	-0.00269081	--	--	11.3873	-0.00419305	--	--	22.6019	0.720487	--	--	10.1572	0.987431	--	--	13.3061	0.978462	--	--	15.8392	0.981435
--	--	14.6372	0.179182	--	--	12.0252	0.0466734	--	--	11.6202	-0.00202839	--	--	11.4313	-0.00374951	--	--	22.6261	0.720121	--	--	10.1861	0.986779	--	--	13.3341	0.977832	--	--	15.8677	0.981066
--	--	14.6508	0.179655	--	--	12.0769	0.0472648	--	--	11.6665	-0.00136597	--	--	11.4753	-0.00330596	--	--	22.6504	0.719755	--	--	10.2149	0.986128	--	--	13.3622	0.977203	--	--	15.8963	0.980696
--	--	14.6643	0.180129	--	--	12.1286	0.0478561	--	--	11.7128	-0.000703553	--	--	11.5193	-0.00286241	--	--	22.6746	0.71939	--	--	10.2437	0.985476	--	--	13.3902	0.976573	--	--	15.9248	0.980327
--	--	14.6778	0.180602	--	--	12.1803	0.0484474	--	--	11.7591	-4.11334e-05	--	--	11.5633	-0.00241887	--	--	22.6988	0.719024	--	--	10.2725	0.984824	--	--	13.4182	0.975944	--	--	15.9534	0.979958
--	--	14.6913	0.181075	--	--	12.2321	0.0490387	--	--	11.8054	0.000621286	--	--	11.6073	-0.00197532	--	--	22.723	0.718659	--	--	10.3013	0.984172	--	--	13.4462	0.975315	--	--	15.9819	0.979589
--	--	14.7049	0.181549	--	--	12.2838	0.04963	--	--	11.8517	0.0012837	--	--	11.6513	-0.00153177	--	--	22.7473	0.718293	--	--	10.3301	0.983521	--	--	13.4743	0.974685	--	--	16.0104	0.979219
--	--	14.7184	0.182022	--	--	12.3355	0.0502213	--	--	11.898	0.00194612	--	--	11.6953	-0.00108822	--	--	22.7715	0.717927	--	--	10.359	0.982869	--	--	13.5023	0.974056	--	--	16.039	0.97885
--	--	14.7319	0.182496	--	--	12.3872	0.0508126	--	--	11.9443	0.00260854	--	--	11.7393	-0.000644676	--	--	22.7957	0.717562	--	--	10.3878	0.982217	--	--	13.5303	0.973427	--	--	16.0675	0.978481
--	--	14.7455	0.182969	--	--	12.4389	0.0514039	--	--	11.9906	0.00327096	--	--	11.7833	-0.000201129	--	--	22.8199	0.717196	--	--	10.4166	0.981566	--	--	13.5583	0.972797	--	--	16.096	0.978112
--	--	14.759	0.183442	--	--	12.4906	0.0519952	--	--	12.0369	0.00393338	--	--	11.8273	0.000242419	--	--	22.8442	0.716831	--	--	10.4454	0.980914	--	--	13.5863	0.972168	--	--	16.1246	0.977742
--	--	14.7725	0.183916	--	--	12.5423	0.0525865	--	--	12.0832	0.0045958	--	--	11.8713	0.000685966	--	--	22.8684	0.716465	--	--	10.4742	0.980262	--	--	13.6144	0.971539	--	--	16.1531	0.977373
--	--	14.7861	0.184389	--	--	12.5941	0.0531778	--	--	12.1296	0.00525822	--	--	11.9153	0.00112951	--	--	22.8926	0.716099	--	--	10.503	0.97961	--	--	13.6424	0.970909	--	--	16.1816	0.977004
--	--	14.7996	0.184863	--	--	12.6458	0.0537691	--	--	12.1759	0.00592064	--	--	11.9593	0.00157306	--	--	22.9168	0.715734	--	--	10.5319	0.978959	--	--	13.6704	0.97028	--	--	16.2102	0.976635
--	--	14.8131	0.185336	--	--	12.6975	0.0543604	--	--	12.2222	0.00658306	--	--	12.0033	0.00201661	--	--	22.9411	0.715368	--	--	10.5607	0.978307	--	--	13.6984	0.96965	--	--	16.2387	0.976265
--	--	14.8266	0.185809	--	--	12.7492	0.0549517	--	--	12.2685	0.00724548	--	--	12.0473	0.00246016	--	--	22.9653	0.715002	--	--	10.5895	0.977655	--	--	13.7265	0.969021	--	--	16.2673	0.975896
--	--	14.8402	0.186283	--	--	12.8009	0.0555431	--	--	12.3148	0.0079079	--	--	12.0914	0.0029037	--	--	22.9895	0.714637	--	--	10.6183	0.977004	--	--	13.7545	0.968392	--	--	16.2958	0.975527
--	--	14.8537	0.186756	--	--	12.8526	0.0561344	--	--	12.3611	0.00857032	--	--	12.1354	0.00334725	--	--	23.0137	0.714271	--	--	10.6471	0.976352	--	--	13.7825	0.967762	--	--	16.3243	0.975158
--	--	14.8672	0.18723	--	--	12.9043	0.0567257	--	--	12.4074	0.00923274	--	--	12.1794	0.0037908	--	--	23.038	0.713906	--	--	10.676	0.9757	--	--	13.8105	0.967133	--	--	16.3529	0.974789
--	--	14.8808	0.187703	--	--	12.9561	0.057317	--	--	12.4537	0.00989515	--	--	12.2234	0.00423434	--	--	23.0622	0.71354	--	--	10.7048	0.975048	--	--	13.8386	0.966504	--	--	16.3814	0.974419
--	--	14.8943	0.188176	--	--	13.0078	0.0579083	--	--	12.5	0.0105576	--	--	12.2674	0.00467789	--	--	23.0864	0.713174	--	--	10.7336	0.974397	--	--	13.8666	0.965874	--	--	16.4099	0.97405
--	--	14.9078	0.18865	--	--	13.0595	0.0584996	--	--	12.5463	0.01122	--	--	12.3114	0.00512144	--	--	23.1106	0.712809	--	--	10.7624	0.973745	--	--	13.8946	0.965245	--	--	16.4385	0.973681
--	--	14.9214	0.189123	--	--	13.1112	0.0590909	--	--	12.5926	0.0118824	--	--	12.3554	0.00556499	--	--	23.1349	0.712443	--	--	10.7912	0.973093	--	--	13.9226	0.964616	--	--	16.467	0.973312
--	--	14.9349	0.189597	--	--	13.1629	0.0596822	--	--	12.6389	0.0125448	--	--	12.3994	0.00600853	--	--	23.1591	0.712077	--	--	10.82	0.972442	--	--	13.9506	0.963986	--	--	16.4955	0.972942
--	--	14.9484	0.19007	--	--	13.2146	0.0602735	--	--	12.6852	0.0132073	--	--	12.4434	0.00645208	--	--	23.1833	0.711712	--	--	10.8489	0.97179	--	--	13.9787	0.963357	--	--	16.5241	0.972573
--	--	14.9619	0.190543	--	--	13.2663	0.0608648	--	--	12.7315	0.0138697	--	--	12.4874	0.00689563	--	--	23.2075	0.711346	--	--	10.8777	0.971138	--	--	14.0067	0.962727	--	--	16.5526	0.972204
--	--	14.9755	0.191017	--	--	13.3181	0.0614561	--	--	12.7778	0.0145321	--	--	12.5314	0.00733918	--	--	23.2318	0.710981	--	--	10.9065	0.970486	--	--	14.0347	0.962098	--	--	16.5812	0.971835
--	--	14.989	0.19149	--	--	13.3698	0.0620474	--	--	12.8241	0.0151945	--	--	12.5754	0.00778272	--	--	23.256	0.710615	--	--	10.9353	0.969835	--	--	14.0627	0.961469	--	--	16.6097	0.971465
--	--	15.0025	0.191964	--	--	13.4215	0.0626387	--	--	12.8705	0.0158569	--	--	12.6194	0.00822627	--	--	23.2802	0.710249	--	--	10.9641	0.969183	--	--	14.0908	0.960839	--	--	16.6382	0.971096
--	--	15.0161	0.192437	--	--	13.4732	0.0632301	--	--	12.9168	0.0165193	--	--	12.6634	0.00866982	--	--	23.3044	0.709884	--	--	10.9929	0.968531	--	--	14.1188	0.96021	--	--	16.6668	0.970727
--	--	15.0296	0.19291	--	--	13.5249	0.0638214	--	--	12.9631	0.0171818	--	--	12.7074	0.00911337	--	--	23.3287	0.709518	--	--	11.0218	0.96788	--	--	14.1468	0.959581	--	--	16.6953	0.970358
--	--	15.0431	0.193384	--	--	13.5766	0.0644127	--	--	13.0094	0.0178442	--	--	12.7514	0.00955691	--	--	23.3529	0.709152	--	--	11.0506	0.967228	--	--	14.1748	0.958951	--	--	16.7238	0.969988
--	--	15.0567	0.193857	--	--	13.6283	0.065004	--	--	13.0557	0.0185066	--	--	12.7954	0.0100005	--	--	23.3771	0.708787	--	--	11.0794	0.966576	--	--	14.2028	0.958322	--	--	16.7524	0.969619
--	--	15.0702	0.194331	--	--	13.6801	0.0655953	--	--	13.102	0.019169	--	--	12.8394	0.010444	--	--	23.4013	0.708421	--	--	11.1082	0.965924	--	--	14.2309	0.957693	--	--	16.7809	0.96925
--	--	15.0837	0.194804	--	--	13.7318	0.0661866	--	--	13.1483	0.0198314	--	--	12.8834	0.0108876	--	--	23.4255	0.708056	--	--	11.137	0.965273	--	--	14.2589	0.957063	--	--	16.8094	0.968881
--	--	15.0973	0.195277	--	--	13.7835	0.0667779	--	--	13.1946	0.0204939	--	--	12.9274	0.0113311	--	--	23.4498	0.70769	--	--	11.1658	0.964621	--	--	14.2869	0.956434	--	--	16.838	0.968511
--	--	15.1108	0.195751	--	--	13.8352	0.0673692	--	--	13.2409	0.0211563	--	--	12.9714	0.0117746	--	--	23.474	0.707324	--	--	11.1947	0.963969	--	--	14.3149	0.955804	--	--	16.8665	0.968142
--	--	15.1243	0.196224	--	--	13.8869	0.0679605	--	--	13.2872	0.0218187	--	--	13.0154	0.0122182	--	--	23.4982	0.706959	--	--	11.2235	0.963318	--	--	14.343	0.955175	--	--	16.8951	0.967773
--	--	15.1378	0.196698	--	--	13.9386	0.0685518	--	--	13.3335	0.0224811	--	--	13.0594	0.0126617	--	--	23.5224	0.706593	--	--	11.2523	0.962666	--	--	14.371	0.954546	--	--	16.9236	0.967404
--	--	15.1514	0.197171	--	--	13.9903	0.0691431	--	--	13.3798	0.0231435	--	--	13.1034	0.0131053	--	--	23.5467	0.706227	--	--	11.2811	0.962014	--	--	14.399	0.953916	--	--	16.9521	0.967035
--	--	15.1649	0.197644	--	--	14.0421	0.0697344	--	--	13.4261	0.023806	--	--	13.1474	0.0135488	--	--	23.5709	0.705862	--	--	11.3099	0.961362	--	--	14.427	0.953287	--	--	16.9807	0.966665
--	--	15.1784	0.198118	--	--	14.0938	0.0703257	--	--	13.4724	0.0244684	--	--	13.1914	0.0139924	--	--	23.5951	0.705496	--	--	11.3387	0.960711	--	--	14.455	0.952658	--	--	17.0092	0.966296
--	--	15.192	0.198591	--	--	14.1455	0.070917	--	--	13.5187	0.0251308	--	--	13.2354	0.0144359	--	--	23.6193	0.705131	--	--	11.3676	0.960059	--	--	14.4831	0.952028	--	--	17.0377	0.965927
--	--	15.2055	0.199065	--	--	14.1972	0.0715084	--	--	13.5651	0.0257932	--	--	13.2794	0.0148795	--	--	23.6436	0.704765	--	--	11.3964	0.959407	--	--	14.5111	0.951399	--	--	17.0663	0.965558
--	--	15.219	0.199538	--	--	14.2489	0.0720997	--	--	13.6114	0.0264556	--	--	13.3234	0.015323	--	--	23.6678	0.704399	--	--	11.4252	0.958756	--	--	14.5391	0.95077	--	--	17.0948	0.965188
--	--	15.2326	0.200011	--	--	14.3006	0.072691	--	--	13.6577	0.0271181	--	--	13.3674	0.0157666	--	--	23.692	0.704034	--	--	11.454	0.958104	--	--	14.5671	0.95014	--	--	17.1233	0.964819
--	--	15.2461	0.200485	--	--	14.3524	0.0732823	--	--	13.704	0.0277805	--	--	13.4114	0.0162101	--	--	23.7162	0.703668	--	--	11.4828	0.957452	--	--	14.5952	0.949511	--	--	17.1519	0.96445
--	--	15.2596	0.200958	--	--	14.4041	0.0738736	--	--	13.7503	0.0284429	--	--	13.4555	0.0166537	--	--	23.7405	0.703302	--	--	11.5117	0.9568	--	--	14.6232	0.948881	--	--	17.1804	0.964081
--	--	15.2731	0.201432	--	--	14.4558	0.0744649	--	--	13.7966	0.0291053	--	--	13.4995	0.0170972	--	--	23.7647	0.702937	--	--	11.5405	0.956149	--	--	14.6512	0.948252	--	--	17.209	0.963711
--	--	15.2867	0.201905	--	--	14.5075	0.0750562	--	--	13.8429	0.0297677	--	--	13.5435	0.0175408	--	--	23.7889	0.702571	--	--	11.5693	0.955497	--	--	14.6792	0.947623	--	--	17.2375	0.963342
--	--	15.3002	0.202378	--	--	14.5592	0.0756475	--	--	13.8892	0.0304301	--	--	13.5875	0.0179843	--	--	23.8131	0.702206	--	--	11.5981	0.954845	--	--	14.7072	0.946993	--	--	17.266	0.962973
--	--	15.3137	0.202852	--	--	14.6109	0.0762388	--	--	13.9355	0.0310926	--	--	13.6315	0.0184279	--	--	23.8374	0.70184	--	--	11.6269	0.954194	--	--	14.7353	0.946364	--	--	17.2946	0.962604
--	--	15.3273	0.203325	--	--	14.6626	0.0768301	--	--	13.9818	0.031755	--	--	13.6755	0.0188714	--	--	23.8616	0.701474	--	--	11.6557	0.953542	--	--	14.7633	0.945735	--	--	17.3231	0.962234
--	--	15.3408	0.203799	--	--	14.7144	0.0774214	--	--	14.0281	0.0324174	--	--	13.7195	0.019315	--	--	23.8858	0.701109	--	--	11.6846	0.95289	--	--	14.7913	0.945105	--	--	17.3516	0.961865
--	--	15.3543	0.204272	--	--	14.7661	0.0780127	--	--	14.0744	0.0330798	--	--	13.7635	0.0197585	--	--	23.91	0.700743	--	--	11.7134	0.952238	--	--	14.8193	0.944476	--	--	17.3802	0.961496
--	--	15.3679	0.204745	--	--	14.8178	0.078604	--	--	14.1207	0.0337422	--	--	13.8075	0.020202	--	--	23.9343	0.700377	--	--	11.7422	0.951587	--	--	14.8474	0.943847	--	--	17.4087	0.961127
--	--	15.3814	0.205219	--	--	14.8695	0.0791954	--	--	14.167	0.0344047	--	--	13.8515	0.0206456	--	--	23.9585	0.700012	--	--	11.771	0.950935	--	--	14.8754	0.943217	--	--	17.4372	0.960758
--	--	15.3949	0.205692	--	--	14.9212	0.0797867	--	--	14.2133	0.0350671	--	--	13.8955	0.0210891	--	--	23.9827	0.699646	--	--	11.7998	0.950283	--	--	14.9034	0.942588	--	--	17.4658	0.960388
--	--	15.4084	0.206166	--	--	14.9729	0.080378	--	--	14.2597	0.0357295	--	--	13.9395	0.0215327	--	--	24.0069	0.699281	--	--	11.8286	0.949632	--	--	14.9314	0.941958	--	--	17.4943	0.960019
--	--	15.422	0.206639	--	--	15.0246	0.0809693	--	--	14.306	0.0363919	--	--	13.9835	0.0219762	--	--	24.0312	0.698915	--	--	11.8575	0.94898	--	--	14.9595	0.941329	--	--	17.5229	0.95965
--	--	15.4355	0.207112	--	--	15.0764	0.0815606	--	--	14.3523	0.0370543	--	--	14.0275	0.0224198	--	--	24.0554	0.698549	--	--	11.8863	0.948328	--	--	14.9875	0.9407	--	--	17.5514	0.959281
--	--	15.449	0.207586	--	--	15.1281	0.0821519	--	--	14.3986	0.0377168	--	--	14.0715	0.0228633	--	--	24.0796	0.698184	--	--	11.9151	0.947676	--	--	15.0155	0.94007	--	--	17.5799	0.958911
--	--	15.4626	0.208059	--	--	15.1798	0.0827432	--	--	14.4449	0.0383792	--	--	14.1155	0.0233069	--	--	24.1038	0.697818	--	--	11.9439	0.947025	--	--	15.0435	0.939441	--	--	17.6085	0.958542
--	--	15.4761	0.208533	--	--	15.2315	0.0833345	--	--	14.4912	0.0390416	--	--	14.1595	0.0237504	--	--	24.128	0.697452	--	--	11.9727	0.946373	--	--	15.0715	0.938812	--	--	17.637	0.958173
--	--	15.4896	0.209006	--	--	15.2832	0.0839258	--	--	14.5375	0.039704	--	--	14.2035	0.024194	--	--	24.1523	0.697087	--	--	12.0015	0.945721	--	--	15.0996	0.938182	--	--	17.6655	0.957804
--	--	15.5032	0.209479	--	--	15.3349	0.0845171	--	--	14.5838	0.0403664	--	--	14.2475	0.0246375	--	--	24.1765	0.696721	--	--	12.0304	0.94507	--	--	15.1276	0.937553	--	--	17.6941	0.957434
--	--	15.5167	0.209953	--	--	15.3866	0.0851084	--	--	14.6301	0.0410289	--	--	14.2915	0.0250811	--	--	24.2007	0.696356	--	--	12.0592	0.944418	--	--	15.1556	0.936924	--	--	17.7226	0.957065
--	--	15.5302	0.210426	--	--	15.4384	0.0856997	--	--	14.6764	0.0416913	--	--	14.3355	0.0255246	--	--	24.2249	0.69599	--	--	12.088	0.943766	--	--	15.1836	0.936294	--	--	17.7511	0.956696
--	--	15.5437	0.2109	--	--	15.4901	0.086291	--	--	14.7227	0.0423537	--	--	14.3795	0.0259682	--	--	24.2492	0.695624	--	--	12.1168	0.943114	--	--	15.2117	0.935665	--	--	17.7797	0.956327
--	--	15.5573	0.211373	--	--	15.5418	0.0868823	--	--	14.769	0.0430161	--	--	14.4235	0.0264117	--	--	24.2734	0.695259	--	--	12.1456	0.942463	--	--	15.2397	0.935035	--	--	17.8082	0.955957
--	--	15.5708	0.211846	--	--	15.5935	0.0874737	--	--	14.8153	0.0436785	--	--	14.4675	0.0268553	--	--	24.2976	0.694893	--	--	12.1744	0.941811	--	--	15.2677	0.934406	--	--	17.8368	0.955588
--	--	15.5843	0.21232	--	--	15.6452	0.088065	--	--	14.8616	0.044341	--	--	14.5115	0.0272988	--	--	24.3218	0.694527	--	--	12.2033	0.941159	--	--	15.2957	0.933777	--	--	17.8653	0.955219
--	--	15.5979	0.212793	--	--	15.6969	0.0886563	--	--	14.9079	0.0450034	--	--	14.5555	0.0277424	--	--	24.3461	0.694162	--	--	12.2321	0.940507	--	--	15.3237	0.933147	--	--	17.8938	0.95485
--	--	15.6114	0.213267	--	--	15.7486	0.0892476	--	--	14.9542	0.0456658	--	--	14.5995	0.0281859	--	--	24.3703	0.693796	--	--	12.2609	0.939856	--	--	15.3518	0.932518	--	--	17.9224	0.95448
--	--	15.6249	0.21374	--	--	15.8004	0.0898389	--	--	15.0006	0.0463282	--	--	14.6435	0.0286294	--	--	24.3945	0.693431	--	--	12.2897	0.939204	--	--	15.3798	0.931889	--	--	17.9509	0.954111
--	--	15.6385	0.214213	--	--	15.8521	0.0904302	--	--	15.0469	0.0469906	--	--	14.6875	0.029073	--	--	24.4187	0.693065	--	--	12.3185	0.938552	--	--	15.4078	0.931259	--	--	17.9794	0.953742
--	--	15.652	0.214687	--	--	15.9038	0.0910215	--	--	15.0932	0.047653	--	--	14.7315	0.0295165	--	--	24.443	0.692699	--	--	12.3474	0.937901	--	--	15.4358	0.93063	--	--	18.008	0.953373
--	--	15.6655	0.21516	--	--	15.9555	0.0916128	--	--	15.1395	0.0483155	--	--	14.7755	0.0299601	--	--	24.4672	0.692334	--	--	12.3762	0.937249	--	--	15.4639	0.930001	--	--	18.0365	0.953004
--	--	15.679	0.215634	--	--	16.0072	0.0922041	--	--	15.1858	0.0489779	--	--	14.8196	0.0304036	--	--	24.4914	0.691968	--	--	12.405	0.936597	--	--	15.4919	0.929371	--	--	18.0651	0.952634
--	--	15.6926	0.216107	--	--	16.0589	0.0927954	--	--	15.2321	0.0496403	--	--	14.8636	0.0308472	--	--	24.5156	0.691603	--	--	12.4338	0.935945	--	--	15.5199	0.928742	--	--	18.0936	0.952265
--	--	15.7061	0.21658	--	--	16.1106	0.0933867	--	--	15.2784	0.0503027	--	--	14.9076	0.0312907	--	--	24.5399	0.691237	--	--	12.4626	0.935294	--	--	15.5479	0.928112	--	--	18.1221	0.951896
--	--	15.7196	0.217054	--	--	16.1624	0.093978	--	--	15.3247	0.0509651	--	--	14.9516	0.0317343	--	--	24.5641	0.690871	--	--	12.4914	0.934642	--	--	15.5759	0.927483	--	--	18.1507	0.951527
--	--	15.7332	0.217527	--	--	16.2141	0.0945693	--	--	15.371	0.0516276	--	--	14.9956	0.0321778	--	--	24.5883	0.690506	--	--	12.5203	0.93399	--	--	15.604	0.926854	--	--	18.1792	0.951157
--	--	15.7467	0.218001	--	--	16.2658	0.0951606	--	--	15.4173	0.05229	--	--	15.0396	0.0326214	--	--	24.6125	0.69014	--	--	12.5491	0.933339	--	--	15.632	0.926224	--	--	18.2077	0.950788
--	--	15.7602	0.218474	--	--	16.3175	0.095752	--	--	15.4636	0.0529524	--	--	15.0836	0.0330649	--	--	24.6368	0.689774	--	--	12.5779	0.932687	--	--	15.66	0.925595	--	--	18.2363	0.950419
--	--	15.7738	0.218947	--	--	16.3692	0.0963433	--	--	15.5099	0.0536148	--	--	15.1276	0.0335085	--	--	24.661	0.689409	--	--	12.6067	0.932035	--	--	15.688	0.924966	--	--	18.2648	0.95005
--	--	15.7873	0.219421	--	--	16.4209	0.0969346	--	--	15.5562	0.0542772	--	--	15.1716	0.033952	--	--	24.6852	0.689043	--	--	12.6355	0.931383	--	--	15.7161	0.924336	--	--	18.2933	0.94968
--	--	15.8008	0.219894	--	--	16.4726	0.0975259	--	--	15.6025	0.0549397	--	--	15.2156	0.0343956	--	--	24.7094	0.688678	--	--	12.6643	0.930732	--	--	15.7441	0.923707	--	--	18.3219	0.949311
--	--	15.8144	0.220368	--	--	16.5244	0.0981172	--	--	15.6488	0.0556021	--	--	15.2596	0.0348391	--	--	24.7337	0.688312	--	--	12.6932	0.93008	--	--	15.7721	0.923078	--	--	18.3504	0.948942
--	--	15.8279	0.220841	--	--	16.5761	0.0987085	--	--	15.6952	0.0562645	--	--	15.3036	0.0352827	--	--	24.7579	0.687946	--	--	12.722	0.929428	--	--	15.8001	0.922448	--	--	18.379	0.948573
--	--	15.8414	0.221314	--	--	16.6278	0.0992998	--	--	15.7415	0.0569269	--	--	15.3476	0.0357262	--	--	24.7821	0.687581	--	--	12.7508	0.928777	--	--	15.8281	0.921819	--	--	18.4075	0.948203
--	--	15.8549	0.221788	--	--	16.6795	0.0998911	--	--	15.7878	0.0575893	--	--	15.3916	0.0361698	--	--	24.8063	0.687215	--	--	12.7796	0.928125	--	--	15.8562	0.92119	--	--	18.436	0.947834
--	--	15.8685	0.222261	--	--	16.7312	0.100482	--	--	15.8341	0.0582518	--	--	15.4356	0.0366133	--	--	24.8305	0.686849	--	--	12.8084	0.927473	--	--	15.8842	0.92056	--	--	18.4646	0.947465
--	--	15.882	0.222735	--	--	16.7829	0.101074	--	--	15.8804	0.0589142	--	--	15.4796	0.0370568	--	--	24.8548	0.686484	--	--	12.8372	0.926821	--	--	15.9122	0.919931	--	--	18.4931	0.947096
--	--	15.8955	0.223208	--	--	16.8346	0.101665	--	--	15.9267	0.0595766	--	--	15.5236	0.0375004	--	--	24.879	0.686118	--	--	12.8661	0.92617	--	--	15.9402	0.919301	--	--	18.5216	0.946726
--	--	15.9091	0.223681	--	--	16.8864	0.102256	--	--	15.973	0.060239	--	--	15.5676	0.0379439	--	--	24.9032	0.685753	--	--	12.8949	0.925518	--	--	15.9683	0.918672	--	--	18.5502	0.946357
--	--	15.9226	0.224155	--	--	16.9381	0.102848	--	--	16.0193	0.0609014	--	--	15.6116	0.0383875	--	--	24.9274	0.685387	--	--	12.9237	0.924866	--	--	15.9963	0.918043	--	--	18.5787	0.945988
--	--	15.9361	0.224628	--	--	16.9898	0.103439	--	--	16.0656	0.0615639	--	--	15.6556	0.038831	--	--	24.9517	0.685021	--	--	12.9525	0.924215	--	--	16.0243	0.917413	--	--	18.6072	0.945619
--	--	15.9497	0.225102	--	--	17.0415	0.10403	--	--	16.1119	0.0622263	--	--	15.6996	0.0392746	--	--	24.9759	0.684656	--	--	12.9813	0.923563	--	--	16.0523	0.916784	--	--	18.6358	0.94525
--	--	15.9632	0.225575	--	--	17.0932	0.104622	--	--	16.1582	0.0628887	--	--	15.7436	0.0397181	--	--	25.0001	0.68429	--	--	13.0101	0.922911	--	--	16.0803	0.916155	--	--	18.6643	0.94488
--	--	15.9767	0.226048	--	--	17.1449	0.105213	--	--	16.2045	0.0635511	--	--	15.7876	0.0401617	--	--	25.0243	0.683924	--	--	13.039	0.922259	--	--	16.1084	0.915525	--	--	18.6929	0.944511
--	--	15.9902	0.226522	--	--	17.1967	0.105804	--	--	16.2508	0.0642135	--	--	15.8316	0.0406052	--	--	25.0486	0.683559	--	--	13.0678	0.921608	--	--	16.1364	0.914896	--	--	18.7214	0.944142
--	--	16.0038	0.226995	--	--	17.2484	0.106395	--	--	16.2971	0.0648759	--	--	15.8756	0.0410488	--	--	25.0728	0.683193	--	--	13.0966	0.920956	--	--	16.1644	0.914267	--	--	18.7499	0.943773
--	--	16.0173	0.227469	--	--	17.3001	0.106987	--	--	16.3434	0.0655384	--	--	15.9196	0.0414923	--	--	25.097	0.682828	--	--	13.1254	0.920304	--	--	16.1924	0.913637	--	--	18.7785	0.943403
--	--	16.0308	0.227942	--	--	17.3518	0.107578	--	--	16.3898	0.0662008	--	--	15.9636	0.0419359	--	--	25.1212	0.682462	--	--	13.1542	0.919653	--	--	16.2205	0.913008	--	--	18.807	0.943034
--	--	16.0444	0.228415	--	--	17.4035	0.108169	--	--	16.4361	0.0668632	--	--	16.0076	0.0423794	--	--	25.1455	0.682096	--	--	13.1831	0.919001	--	--	16.2485	0.912378	--	--	18.8355	0.942665
--	--	16.0579	0.228889	--	--	17.4552	0.108761	--	--	16.4824	0.0675256	--	--	16.0516	0.042823	--	--	25.1697	0.681731	--	--	13.2119	0.918349	--	--	16.2765	0.911749	--	--	18.8641	0.942296
--	--	16.0714	0.229362	--	--	17.5069	0.109352	--	--	16.5287	0.068188	--	--	16.0956	0.0432665	--	--	25.1939	0.681365	--	--	13.2407	0.917697	--	--	16.3045	0.91112	--	--	18.8926	0.941926
--	--	16.085	0.229836	--	--	17.5587	0.109943	--	--	16.575	0.0688505	--	--	16.1396	0.0437101	--	--	25.2181	0.680999	--	--	13.2695	0.917046	--	--	16.3326	0.91049	--	--	18.9211	0.941557
--	--	16.0985	0.230309	--	--	17.6104	0.110535	--	--	16.6213	0.0695129	--	--	16.1837	0.0441536	--	--	25.2424	0.680634	--	--	13.2983	0.916394	--	--	16.3606	0.909861	--	--	18.9497	0.941188
--	--	16.112	0.230783	--	--	17.6621	0.111126	--	--	16.6676	0.0701753	--	--	16.2277	0.0445972	--	--	25.2666	0.680268	--	--	13.3271	0.915742	--	--	16.3886	0.909232	--	--	18.9782	0.940819
--	--	16.1255	0.231256	--	--	17.7138	0.111717	--	--	16.7139	0.0708377	--	--	16.2717	0.0450407	--	--	25.2908	0.679903	--	--	13.356	0.915091	--	--	16.4166	0.908602	--	--	19.0068	0.940449
--	--	16.1391	0.231729	--	--	17.7655	0.112309	--	--	16.7602	0.0715001	--	--	16.3157	0.0454842	--	--	25.315	0.679537	--	--	13.3848	0.914439	--	--	16.4446	0.907973	--	--	19.0353	0.94008
--	--	16.1526	0.232203	--	--	17.8172	0.1129	--	--	16.8065	0.0721626	--	--	16.3597	0.0459278	--	--	25.3393	0.679171	--	--	13.4136	0.913787	--	--	16.4727	0.907344	--	--	19.0638	0.939711
--	--	16.1661	0.232676	--	--	17.8689	0.113491	--	--	16.8528	0.072825	--	--	16.4037	0.0463713	--	--	25.3635	0.678806	--	--	13.4424	0.913135	--	--	16.5007	0.906714	--	--	19.0924	0.939342
--	--	16.1797	0.23315	--	--	17.9207	0.114082	--	--	16.8991	0.0734874	--	--	16.4477	0.0468149	--	--	25.3877	0.67844	--	--	13.4712	0.912484	--	--	16.5287	0.906085	--	--	19.1209	0.938973
--	--	16.1932	0.233623	--	--	17.9724	0.114674	--	--	16.9454	0.0741498	--	--	16.4917	0.0472584	--	--	25.4119	0.678074	--	--	13.5	0.911832	--	--	16.5567	0.905455	--	--	19.1494	0.938603
--	--	16.2067	0.234096	--	--	18.0241	0.115265	--	--	16.9917	0.0748122	--	--	16.5357	0.047702	--	--	25.4362	0.677709	--	--	13.5289	0.91118	--	--	16.5848	0.904826	--	--	19.178	0.938234
--	--	16.2203	0.23457	--	--	18.0758	0.115856	--	--	17.038	0.0754747	--	--	16.5797	0.0481455	--	--	25.4604	0.677343	--	--	13.5577	0.910529	--	--	16.6128	0.904197	--	--	19.2065	0.937865
--	--	16.2338	0.235043	--	--	18.1275	0.116448	--	--	17.0843	0.0761371	--	--	16.6237	0.0485891	--	--	25.4846	0.676978	--	--	13.5865	0.909877	--	--	16.6408	0.903567	--	--	19.235	0.937496
--	--	16.2473	0.235517	--	--	18.1792	0.117039	--	--	17.1307	0.0767995	--	--	16.6677	0.0490326	--	--	25.5088	0.676612	--	--	13.6153	0.909225	--	--	16.6688	0.902938	--	--	19.2636	0.937126
--	--	16.2608	0.23599	--	--	18.2309	0.11763	--	--	17.177	0.0774619	--	--	16.7117	0.0494762	--	--	25.5331	0.676246	--	--	13.6441	0.908573	--	--	16.6968	0.902309	--	--	19.2921	0.936757
--	--	16.2744	0.236463	--	--	18.2827	0.118222	--	--	17.2233	0.0781243	--	--	16.7557	0.0499197	--	--	25.5573	0.675881	--	--	13.6729	0.907922	--	--	16.7249	0.901679	--	--	19.3207	0.936388
--	--	16.2879	0.236937	--	--	18.3344	0.118813	--	--	17.2696	0.0787867	--	--	16.7997	0.0503633	--	--	25.5815	0.675515	--	--	13.7018	0.90727	--	--	16.7529	0.90105	--	--	19.3492	0.936019
--	--	16.3014	0.23741	--	--	18.3861	0.119404	--	--	17.3159	0.0794492	--	--	16.8437	0.0508068	--	--	25.6057	0.675149	--	--	13.7306	0.906618	--	--	16.7809	0.900421	--	--	19.3777	0.935649
--	--	16.315	0.237884	--	--	18.4378	0.119996	--	--	17.3622	0.0801116	--	--	16.8877	0.0512504	--	--	25.6299	0.674784	--	--	13.7594	0.905967	--	--	16.8089	0.899791	--	--	19.4063	0.93528
--	--	16.3285	0.238357	--	--	18.4895	0.120587	--	--	17.4085	0.080774	--	--	16.9317	0.0516939	--	--	25.6542	0.674418	--	--	13.7882	0.905315	--	--	16.837	0.899162	--	--	19.4348	0.934911
--	--	16.342	0.23883	--	--	18.5412	0.121178	--	--	17.4548	0.0814364	--	--	16.9757	0.0521375	--	--	25.6784	0.674053	--	--	13.817	0.904663	--	--	16.865	0.898532	--	--	19.4633	0.934542
--	--	16.3556	0.239304	--	--	18.5929	0.121769	--	--	17.5011	0.0820988	--	--	17.0197	0.052581	--	--	25.7026	0.673687	--	--	13.8458	0.904011	--	--	16.893	0.897903	--	--	19.4919	0.934172
--	--	16.3691	0.239777	--	--	18.6447	0.122361	--	--	17.5474	0.0827613	--	--	17.0637	0.0530246	--	--	25.7268	0.673321	--	--	13.8747	0.90336	--	--	16.921	0.897274	--	--	19.5204	0.933803
--	--	16.3826	0.240251	--	--	18.6964	0.122952	--	--	17.5937	0.0834237	--	--	17.1077	0.0534681	--	--	25.7511	0.672956	--	--	13.9035	0.902708	--	--	16.949	0.896644	--	--	19.5489	0.933434
--	--	16.3961	0.240724	--	--	18.7481	0.123543	--	--	17.64	0.0840861	--	--	17.1517	0.0539116	--	--	25.7753	0.67259	--	--	13.9323	0.902056	--	--	16.9771	0.896015	--	--	19.5775	0.933065
--	--	16.4097	0.241197	--	--	18.7998	0.124135	--	--	17.6863	0.0847485	--	--	17.1957	0.0543552	--	--	25.7995	0.672224	--	--	13.9611	0.901405	--	--	17.0051	0.895386	--	--	19.606	0.932695
--	--	16.4232	0.241671	--	--	18.8515	0.124726	--	--	17.7326	0.0854109	--	--	17.2397	0.0547987	--	--	25.8237	0.671859	--	--	13.9899	0.900753	--	--	17.0331	0.894756	--	--	19.6346	0.932326
--	--	16.4367	0.242144	--	--	18.9032	0.125317	--	--	17.7789	0.0860734	--	--	17.2837	0.0552423	--	--	25.848	0.671493	--	--	14.0188	0.900101	--	--	17.0611	0.894127	--	--	19.6631	0.931957
--	--	16.4503	0.242618	--	--	18.9549	0.125909	--	--	17.8253	0.0867358	--	--	17.3277	0.0556858	--	--	25.8722	0.671128	--	--	14.0476	0.899449	--	--	17.0892	0.893498	--	--	19.6916	0.931588
--	--	16.4638	0.243091	--	--	19.0067	0.1265	--	--	17.8716	0.0873982	--	--	17.3717	0.0561294	--	--	25.8964	0.670762	--	--	14.0764	0.898798	--	--	17.1172	0.892868	--	--	19.7202	0.931219
--	--	16.4773	0.243564	--	--	19.0584	0.127091	--	--	17.9179	0.0880606	--	--	17.4157	0.0565729	--	--	25.9206	0.670396	--	--	14.1052	0.898146	--	--	17.1452	0.892239	--	--	19.7487	0.930849
--	--	16.4909	0.244038	--	--	19.1101	0.127683	--	--	17.9642	0.088723	--	--	17.4597	0.0570165	--	--	25.9449	0.670031	--	--	14.134	0.897494	--	--	17.1732	0.891609	--	--	19.7772	0.93048
--	--	16.5044	0.244511	--	--	19.1618	0.128274	--	--	18.0105	0.0893855	--	--	17.5037	0.05746	--	--	25.9691	0.669665	--	--	14.1628	0.896843	--	--	17.2012	0.89098	--	--	19.8058	0.930111
--	--	16.5179	0.244985	--	--	19.2135	0.128865	--	--	18.0568	0.0900479	--	--	17.5477	0.0579036	--	--	25.9933	0.669299	--	--	14.1917	0.896191	--	--	17.2293	0.890351	--	--	19.8343	0.929742
--	--	16.5315	0.245458	--	--	19.2652	0.129456	--	--	18.1031	0.0907103	--	--	17.5918	0.0583471	--	--	26.0175	0.668934	--	--	14.2205	0.895539	--	--	17.2573	0.889721	--	--	19.8628	0.929372
--	--	16.545	0.245931	--	--	19.3169	0.130048	--	--	18.1494	0.0913727	--	--	17.6358	0.0587907	--	--	26.0418	0.668568	--	--	14.2493	0.894887	--	--	17.2853	0.889092	--	--	19.8914	0.929003
--	--	16.5585	0.246405	--	--	19.3687	0.130639	--	--	18.1957	0.0920351	--	--	17.6798	0.0592342	--	--	26.066	0.668203	--	--	14.2781	0.894236	--	--	17.3133	0.888463	--	--	19.9199	0.928634
--	--	16.572	0.246878	--	--	19.4204	0.13123	--	--	18.242	0.0926976	--	--	17.7238	0.0596778	--	--	26.0902	0.667837	--	--	14.3069	0.893584	--	--	17.3414	0.887833	--	--	19.9485	0.928265
--	--	16.5856	0.247352	--	--	19.4721	0.131822	--	--	18.2883	0.09336	--	--	17.7678	0.0601213	--	--	26.1144	0.667471	--	--	14.3357	0.892932	--	--	17.3694	0.887204	--	--	19.977	0.927895
--	--	16.5991	0.247825	--	--	19.5238	0.132413	--	--	18.3346	0.0940224	--	--	17.8118	0.0605649	--	--	26.1387	0.667106	--	--	14.3646	0.892281	--	--	17.3974	0.886575	--	--	20.0055	0.927526
--	--	16.6126	0.248298	--	--	19.5755	0.133004	--	--	18.3809	0.0946848	--	--	17.8558	0.0610084	--	--	26.1629	0.66674	--	--	14.3934	0.891629	--	--	17.4254	0.885945	--	--	20.0341	0.927157
--	--	16.6262	0.248772	--	--	19.6272	0.133596	--	--	18.4272	0.0953472	--	--	17.8998	0.061452	--	--	26.1871	0.666374	--	--	14.4222	0.890977	--	--	17.4535	0.885316	--	--	20.0626	0.926788
--	--	16.6397	0.249245	--	--	19.679	0.134187	--	--	18.4735	0.0960096	--	--	17.9438	0.0618955	--	--	26.2113	0.666009	--	--	14.451	0.890325	--	--	17.4815	0.884686	--	--	20.0911	0.926418
--	--	16.6532	0.249719	--	--	19.7307	0.134778	--	--	18.5199	0.0966721	--	--	17.9878	0.062339	--	--	26.2356	0.665643	--	--	14.4798	0.889674	--	--	17.5095	0.884057	--	--	20.1197	0.926049
--	--	16.6668	0.250192	--	--	19.7824	0.13537	--	--	18.5662	0.0973345	--	--	18.0318	0.0627826	--	--	26.2598	0.665278	--	--	14.5086	0.889022	--	--	17.5375	0.883428	--	--	20.1482	0.92568
--	--	16.6803	0.250665	--	--	19.8341	0.135961	--	--	18.6125	0.0979969	--	--	18.0758	0.0632261	--	--	26.284	0.664912	--	--	14.5375	0.88837	--	--	17.5655	0.882798	--	--	20.1768	0.925311
--	--	16.6938	0.251139	--	--	19.8858	0.136552	--	--	18.6588	0.0986593	--	--	18.1198	0.0636697	--	--	26.3082	0.664546	--	--	14.5663	0.887718	--	--	17.5936	0.882169	--	--	20.2053	0.924942
--	--	16.7073	0.251612	--	--	19.9375	0.137143	--	--	18.7051	0.0993217	--	--	18.1638	0.0641132	--	--	26.3324	0.664181	--	--	14.5951	0.887067	--	--	17.6216	0.88154	--	--	20.2338	0.924572
--	--	16.7209	0.252086	--	--	19.9892	0.137735	--	--	18.7514	0.0999842	--	--	18.2078	0.0645568	--	--	26.3567	0.663815	--	--	14.6239	0.886415	--	--	17.6496	0.88091	--	--	20.2624	0.924203
--	--	16.7344	0.252559	--	--	20.041	0.138326	--	--	18.7977	0.100647	--	--	18.2518	0.0650003	--	--	26.3809	0.66345	--	--	14.6527	0.885763	--	--	17.6776	0.880281	--	--	20.2909	0.923834
--	--	16.7479	0.253032	--	--	20.0927	0.138917	--	--	18.844	0.101309	--	--	18.2958	0.0654439	--	--	26.4051	0.663084	--	--	14.6815	0.885112	--	--	17.7057	0.879652	--	--	20.3194	0.923465
--	--	16.7615	0.253506	--	--	20.1444	0.139509	--	--	18.8903	0.101971	--	--	18.3398	0.0658874	--	--	26.4293	0.662718	--	--	14.7104	0.88446	--	--	17.7337	0.879022	--	--	20.348	0.923095
--	--	16.775	0.253979	--	--	20.1961	0.1401	--	--	18.9366	0.102634	--	--	18.3838	0.066331	--	--	26.4536	0.662353	--	--	14.7392	0.883808	--	--	17.7617	0.878393	--	--	20.3765	0.922726
--	--	16.7885	0.254453	--	--	20.2478	0.140691	--	--	18.9829	0.103296	--	--	18.4278	0.0667745	--	--	26.4778	0.661987	--	--	14.768	0.883156	--	--	17.7897	0.877763	--	--	20.405	0.922357
--	--	16.8021	0.254926	--	--	20.2995	0.141283	--	--	19.0292	0.103959	--	--	18.4718	0.0672181	--	--	26.502	0.661621	--	--	14.7968	0.882505	--	--	17.8177	0.877134	--	--	20.4336	0.921988
--	--	16.8156	0.255399	--	--	20.3512	0.141874	--	--	19.0755	0.104621	--	--	18.5158	0.0676616	--	--	26.5262	0.661256	--	--	14.8256	0.881853	--	--	17.8458	0.876505	--	--	20.4621	0.921618
--	--	16.8291	0.255873	--	--	20.403	0.142465	--	--	19.1218	0.105284	--	--	18.5598	0.0681052	--	--	26.5505	0.66089	--	--	14.8545	0.881201	--	--	17.8738	0.875875	--	--	20.4907	0.921249
--	--	16.8426	0.256346	--	--	20.4547	0.143057	--	--	19.1681	0.105946	--	--	18.6038	0.0685487	--	--	26.5747	0.660525	--	--	14.8833	0.88055	--	--	17.9018	0.875246	--	--	20.5192	0.92088
--	--	16.8562	0.25682	--	--	20.5064	0.143648	--	--	19.2144	0.106608	--	--	18.6478	0.0689923	--	--	26.5989	0.660159	--	--	14.9121	0.879898	--	--	17.9298	0.874617	--	--	20.5477	0.920511
--	--	16.8697	0.257293	--	--	20.5581	0.144239	--	--	19.2608	0.107271	--	--	18.6918	0.0694358	--	--	26.6231	0.659793	--	--	14.9409	0.879246	--	--	17.9579	0.873987	--	--	20.5763	0.920141
--	--	16.8832	0.257766	--	--	20.6098	0.14483	--	--	19.3071	0.107933	--	--	18.7358	0.0698794	--	--	26.6474	0.659428	--	--	14.9697	0.878594	--	--	17.9859	0.873358	--	--	20.6048	0.919772
--	--	16.8968	0.25824	--	--	20.6615	0.145422	--	--	19.3534	0.108596	--	--	18.7798	0.0703229	--	--	26.6716	0.659062	--	--	14.9985	0.877943	--	--	18.0139	0.872729	--	--	20.6333	0.919403
--	--	16.9103	0.258713	--	--	20.7132	0.146013	--	--	19.3997	0.109258	--	--	18.8238	0.0707664	--	--	26.6958	0.658696	--	--	15.0274	0.877291	--	--	18.0419	0.872099	--	--	20.6619	0.919034
--	--	16.9238	0.259187	--	--	20.765	0.146604	--	--	19.446	0.10992	--	--	18.8678	0.07121	--	--	26.72	0.658331	--	--	15.0562	0.876639	--	--	18.0699	0.87147	--	--	20.6904	0.918664
--	--	16.9374	0.25966	--	--	20.8167	0.147196	--	--	19.4923	0.110583	--	--	18.9118	0.0716535	--	--	26.7443	0.657965	--	--	15.085	0.875988	--	--	18.098	0.87084	--	--	20.7189	0.918295
--	--	16.9509	0.260133	--	--	20.8684	0.147787	--	--	19.5386	0.111245	--	--	18.9559	0.0720971	--	--	26.7685	0.6576	--	--	15.1138	0.875336	--	--	18.126	0.870211	--	--	20.7475	0.917926
--	--	16.9644	0.260607	--	--	20.9201	0.148378	--	--	19.5849	0.111908	--	--	18.9999	0.0725406	--	--	26.7927	0.657234	--	--	15.1426	0.874684	--	--	18.154	0.869582	--	--	20.776	0.917557
--	--	16.9779	0.26108	--	--	20.9718	0.14897	--	--	19.6312	0.11257	--	--	19.0439	0.0729842	--	--	26.8169	0.656868	--	--	15.1714	0.874032	--	--	18.182	0.868952	--	--	20.8046	0.917188
--	--	16.9915	0.261554	--	--	21.0235	0.149561	--	--	19.6775	0.113233	--	--	19.0879	0.0734277	--	--	26.8412	0.656503	--	--	15.2003	0.873381	--	--	18.2101	0.868323	--	--	20.8331	0.916818
--	--	17.005	0.262027	--	--	21.0752	0.150152	--	--	19.7238	0.113895	--	--	19.1319	0.0738713	--	--	26.8654	0.656137	--	--	15.2291	0.872729	--	--	18.2381	0.867694	--	--	20.8616	0.916449
--	--	17.0185	0.2625	--	--	21.127	0.150744	--	--	19.7701	0.114557	--	--	19.1759	0.0743148	--	--	26.8896	0.655771	--	--	15.2579	0.872077	--	--	18.2661	0.867064	--	--	20.8902	0.91608
--	--	17.0321	0.262974	--	--	21.1787	0.151335	--	--	19.8164	0.11522	--	--	19.2199	0.0747584	--	--	26.9138	0.655406	--	--	15.2867	0.871426	--	--	18.2941	0.866435	--	--	20.9187	0.915711
--	--	17.0456	0.263447	--	--	21.2304	0.151926	--	--	19.8627	0.115882	--	--	19.2639	0.0752019	--	--	26.9381	0.65504	--	--	15.3155	0.870774	--	--	18.3221	0.865806	--	--	20.9472	0.915341
--	--	17.0591	0.263921	--	--	21.2821	0.152517	--	--	19.909	0.116545	--	--	19.3079	0.0756455	--	--	26.9623	0.654675	--	--	15.3443	0.870122	--	--	18.3502	0.865176	--	--	20.9758	0.914972
--	--	17.0727	0.264394	--	--	21.3338	0.153109	--	--	19.9554	0.117207	--	--	19.3519	0.076089	--	--	26.9865	0.654309	--	--	15.3732	0.86947	--	--	18.3782	0.864547	--	--	21.0043	0.914603
--	--	17.0862	0.264867	--	--	21.3855	0.1537	--	--	20.0017	0.117869	--	--	19.3959	0.0765326	--	--	27.0107	0.653943	--	--	15.402	0.868819	--	--	18.4062	0.863917	--	--	21.0328	0.914234
--	--	17.0997	0.265341	--	--	21.4372	0.154291	--	--	20.048	0.118532	--	--	19.4399	0.0769761	--	--	27.0349	0.653578	--	--	15.4308	0.868167	--	--	18.4342	0.863288	--	--	21.0614	0.913864
--	--	17.1132	0.265814	--	--	21.489	0.154883	--	--	20.0943	0.119194	--	--	19.4839	0.0774197	--	--	27.0592	0.653212	--	--	15.4596	0.867515	--	--	18.4623	0.862659	--	--	21.0899	0.913495
--	--	17.1268	0.266288	--	--	21.5407	0.155474	--	--	20.1406	0.119857	--	--	19.5279	0.0778632	--	--	27.0834	0.652846	--	--	15.4884	0.866864	--	--	18.4903	0.862029	--	--	21.1185	0.913126
--	--	17.1403	0.266761	--	--	21.5924	0.156065	--	--	20.1869	0.120519	--	--	19.5719	0.0783068	--	--	27.1076	0.652481	--	--	15.5172	0.866212	--	--	18.5183	0.8614	--	--	21.147	0.912757
--	--	17.1538	0.267234	--	--	21.6441	0.156657	--	--	20.2332	0.121182	--	--	19.6159	0.0787503	--	--	27.1318	0.652115	--	--	15.5461	0.86556	--	--	18.5463	0.860771	--	--	21.1755	0.912387
--	--	17.1674	0.267708	--	--	21.6958	0.157248	--	--	20.2795	0.121844	--	--	19.6599	0.0791938	--	--	27.1561	0.65175	--	--	15.5749	0.864908	--	--	18.5743	0.860141	--	--	21.2041	0.912018
--	--	17.1809	0.268181	--	--	21.7475	0.157839	--	--	20.3258	0.122506	--	--	19.7039	0.0796374	--	--	27.1803	0.651384	--	--	15.6037	0.864257	--	--	18.6024	0.859512	--	--	21.2326	0.911649
--	--	17.1944	0.268655	--	--	21.7992	0.158431	--	--	20.3721	0.123169	--	--	19.7479	0.0800809	--	--	27.2045	0.651018	--	--	15.6325	0.863605	--	--	18.6304	0.858883	--	--	21.2611	0.91128
--	--	17.208	0.269128	--	--	21.851	0.159022	--	--	20.4184	0.123831	--	--	19.7919	0.0805245	--	--	27.2287	0.650653	--	--	15.6613	0.862953	--	--	18.6584	0.858253	--	--	21.2897	0.910911
--	--	17.2215	0.269601	--	--	21.9027	0.159613	--	--	20.4647	0.124494	--	--	19.8359	0.080968	--	--	27.253	0.650287	--	--	15.6902	0.862302	--	--	18.6864	0.857624	--	--	21.3182	0.910541
--	--	17.235	0.270075	--	--	21.9544	0.160204	--	--	20.511	0.125156	--	--	19.8799	0.0814116	--	--	27.2772	0.649921	--	--	15.719	0.86165	--	--	18.7145	0.856995	--	--	21.3467	0.910172
--	--	17.2486	0.270548	--	--	22.0061	0.160796	--	--	20.5573	0.125819	--	--	19.9239	0.0818551	--	--	27.3014	0.649556	--	--	15.7478	0.860998	--	--	18.7425	0.856365	--	--	21.3753	0.909803
--	--	17.2621	0.271022	--	--	22.0578	0.161387	--	--	20.6036	0.126481	--	--	19.9679	0.0822987	--	--	27.3256	0.64919	--	--	15.7766	0.860346	--	--	18.7705	0.855736	--	--	21.4038	0.909434
--	--	17.2756	0.271495	--	--	22.1095	0.161978	--	--	20.65	0.127143	--	--	20.0119	0.0827422	--	--	27.3499	0.648825	--	--	15.8054	0.859695	--	--	18.7985	0.855106	--	--	21.4324	0.909064
--	--	17.2891	0.271968	--	--	22.1613	0.16257	--	--	20.6963	0.127806	--	--	20.0559	0.0831858	--	--	27.3741	0.648459	--	--	15.8342	0.859043	--	--	18.8266	0.854477	--	--	21.4609	0.908695
--	--	17.3027	0.272442	--	--	22.213	0.163161	--	--	20.7426	0.128468	--	--	20.0999	0.0836293	--	--	27.3983	0.648093	--	--	15.8631	0.858391	--	--	18.8546	0.853848	--	--	21.4894	0.908326
--	--	17.3162	0.272915	--	--	22.2647	0.163752	--	--	20.7889	0.129131	--	--	20.1439	0.0840729	--	--	27.4225	0.647728	--	--	15.8919	0.85774	--	--	18.8826	0.853218	--	--	21.518	0.907957
--	--	17.3297	0.273389	--	--	22.3164	0.164344	--	--	20.8352	0.129793	--	--	20.1879	0.0845164	--	--	27.4468	0.647362	--	--	15.9207	0.857088	--	--	18.9106	0.852589	--	--	21.5465	0.907587
--	--	17.3433	0.273862	--	--	22.3681	0.164935	--	--	20.8815	0.130455	--	--	20.2319	0.08496	--	--	27.471	0.646996	--	--	15.9495	0.856436	--	--	18.9386	0.85196	--	--	21.575	0.907218
--	--	17.3568	0.274335	--	--	22.4198	0.165526	--	--	20.9278	0.131118	--	--	20.2759	0.0854035	--	--	27.4952	0.646631	--	--	15.9783	0.855784	--	--	18.9667	0.85133	--	--	21.6036	0.906849
--	--	17.3703	0.274809	--	--	22.4715	0.166118	--	--	20.9741	0.13178	--	--	20.32	0.0858471	--	--	27.5194	0.646265	--	--	16.0071	0.855133	--	--	18.9947	0.850701	--	--	21.6321	0.90648
--	--	17.3839	0.275282	--	--	22.5233	0.166709	--	--	21.0204	0.132443	--	--	20.364	0.0862906	--	--	27.5437	0.6459	--	--	16.036	0.854481	--	--	19.0227	0.850072	--	--	21.6606	0.90611
--	--	17.3974	0.275756	--	--	22.575	0.1673	--	--	21.0667	0.133105	--	--	20.408	0.0867342	--	--	27.5679	0.645534	--	--	16.0648	0.853829	--	--	19.0507	0.849442	--	--	21.6892	0.905741
--	--	17.4109	0.276229	--	--	22.6267	0.167891	--	--	21.113	0.133768	--	--	20.452	0.0871777	--	--	27.5921	0.645168	--	--	16.0936	0.853178	--	--	19.0788	0.848813	--	--	21.7177	0.905372
--	--	17.4244	0.276702	--	--	22.6784	0.168483	--	--	21.1593	0.13443	--	--	20.496	0.0876212	--	--	27.6163	0.644803	--	--	16.1224	0.852526	--	--	19.1068	0.848183	--	--	21.7463	0.905003
--	--	17.438	0.277176	--	--	22.7301	0.169074	--	--	21.2056	0.135092	--	--	20.54	0.0880648	--	--	27.6406	0.644437	--	--	16.1512	0.851874	--	--	19.1348	0.847554	--	--	21.7748	0.904633
--	--	17.4515	0.277649	--	--	22.7818	0.169665	--	--	21.2519	0.135755	--	--	20.584	0.0885083	--	--	27.6648	0.644071	--	--	16.18	0.851222	--	--	19.1628	0.846925	--	--	21.8033	0.904264
--	--	17.465	0.278123	--	--	22.8335	0.170257	--	--	21.2982	0.136417	--	--	20.628	0.0889519	--	--	27.689	0.643706	--	--	16.2089	0.850571	--	--	19.1908	0.846295	--	--	21.8319	0.903895
--	--	17.4786	0.278596	--	--	22.8853	0.170848	--	--	21.3446	0.13708	--	--	20.672	0.0893954	--	--	27.7132	0.64334	--	--	16.2377	0.849919	--	--	19.2189	0.845666	--	--	21.8604	0.903526
--	--	17.4921	0.279069	--	--	22.937	0.171439	--	--	21.3909	0.137742	--	--	20.716	0.089839	--	--	27.7374	0.642975	--	--	16.2665	0.849267	--	--	19.2469	0.845037	--	--	21.8889	0.903157
--	--	17.5056	0.279543	--	--	22.9887	0.172031	--	--	21.4372	0.138404	--	--	20.76	0.0902825	--	--	27.7617	0.642609	--	--	16.2953	0.848616	--	--	19.2749	0.844407	--	--	21.9175	0.902787
--	--	17.5192	0.280016	--	--	23.0404	0.172622	--	--	21.4835	0.139067	--	--	20.804	0.0907261	--	--	27.7859	0.642243	--	--	16.3241	0.847964	--	--	19.3029	0.843778	--	--	21.946	0.902418
--	--	17.5327	0.28049	--	--	23.0921	0.173213	--	--	21.5298	0.139729	--	--	20.848	0.0911696	--	--	27.8101	0.641878	--	--	16.3529	0.847312	--	--	19.331	0.843149	--	--	21.9745	0.902049
--	--	17.5462	0.280963	--	--	23.1438	0.173805	--	--	21.5761	0.140392	--	--	20.892	0.0916132	--	--	27.8343	0.641512	--	--	16.3818	0.84666	--	--	19.359	0.842519	--	--	22.0031	0.90168
--	--	17.5597	0.281436	--	--	23.1955	0.174396	--	--	21.6224	0.141054	--	--	20.936	0.0920567	--	--	27.8586	0.641146	--	--	16.4106	0.846009	--	--	19.387	0.84189	--	--	22.0316	0.90131
--	--	17.5733	0.28191	--	--	23.2473	0.174987	--	--	21.6687	0.141717	--	--	20.98	0.0925003	--	--	27.8828	0.640781	--	--	16.4394	0.845357	--	--	19.415	0.84126	--	--	22.0602	0.900941
--	--	17.5868	0.282383	--	--	23.299	0.175578	--	--	21.715	0.142379	--	--	21.024	0.0929438	--	--	27.907	0.640415	--	--	16.4682	0.844705	--	--	19.443	0.840631	--	--	22.0887	0.900572
--	--	17.6003	0.282857	--	--	23.3507	0.17617	--	--	21.7613	0.143041	--	--	21.068	0.0933874	--	--	27.9312	0.64005	--	--	16.497	0.844054	--	--	19.4711	0.840002	--	--	22.1172	0.900203
--	--	17.6139	0.28333	--	--	23.4024	0.176761	--	--	21.8076	0.143704	--	--	21.112	0.0938309	--	--	27.9555	0.639684	--	--	16.5259	0.843402	--	--	19.4991	0.839372	--	--	22.1458	0.899833
--	--	17.6274	0.283804	--	--	23.4541	0.177352	--	--	21.8539	0.144366	--	--	21.156	0.0942745	--	--	27.9797	0.639318	--	--	16.5547	0.84275	--	--	19.5271	0.838743	--	--	22.1743	0.899464
--	--	17.6409	0.284277	--	--	23.5058	0.177944	--	--	21.9002	0.145029	--	--	21.2	0.094718	--	--	28.0039	0.638953	--	--	16.5835	0.842098	--	--	19.5551	0.838114	--	--	22.2028	0.899095
--	--	17.6545	0.28475	--	--	23.5575	0.178535	--	--	21.9465	0.145691	--	--	21.244	0.0951616	--	--	28.0281	0.638587	--	--	16.6123	0.841447	--	--	19.5832	0.837484	--	--	22.2314	0.898726
--	--	17.668	0.285224	--	--	23.6093	0.179126	--	--	21.9928	0.146354	--	--	21.288	0.0956051	--	--	28.0524	0.638222	--	--	16.6411	0.840795	--	--	19.6112	0.836855	--	--	22.2599	0.898356
--	--	17.6815	0.285697	--	--	23.661	0.179718	--	--	22.0391	0.147016	--	--	21.332	0.0960486	--	--	28.0766	0.637856	--	--	16.6699	0.840143	--	--	19.6392	0.836226	--	--	22.2885	0.897987
--	--	17.695	0.286171	--	--	23.7127	0.180309	--	--	22.0855	0.147678	--	--	21.376	0.0964922	--	--	28.1008	0.63749	--	--	16.6988	0.839492	--	--	19.6672	0.835596	--	--	22.317	0.897618
--	--	17.7086	0.286644	--	--	23.7644	0.1809	--	--	22.1318	0.148341	--	--	21.42	0.0969357	--	--	28.125	0.637125	--	--	16.7276	0.83884	--	--	19.6952	0.834967	--	--	22.3455	0.897249
--	--	17.7221	0.287117	--	--	23.8161	0.181492	--	--	22.1781	0.149003	--	--	21.464	0.0973793	--	--	28.1493	0.636759	--	--	16.7564	0.838188	--	--	19.7233	0.834337	--	--	22.3741	0.896879
--	--	17.7356	0.287591	--	--	23.8678	0.182083	--	--	22.2244	0.149666	--	--	21.508	0.0978228	--	--	28.1735	0.636393	--	--	16.7852	0.837536	--	--	19.7513	0.833708	--	--	22.4026	0.89651
--	--	17.7492	0.288064	--	--	23.9195	0.182674	--	--	22.2707	0.150328	--	--	21.552	0.0982664	--	--	28.1977	0.636028	--	--	16.814	0.836885	--	--	19.7793	0.833079	--	--	22.4311	0.896141
--	--	17.7627	0.288538	--	--	23.9713	0.183265	--	--	22.317	0.15099	--	--	21.596	0.0987099	--	--	28.2219	0.635662	--	--	16.8428	0.836233	--	--	19.8073	0.832449	--	--	22.4597	0.895772
--	--	17.7762	0.289011	--	--	24.023	0.183857	--	--	22.3633	0.151653	--	--	21.64	0.0991535	--	--	28.2462	0.635297	--	--	16.8717	0.835581	--	--	19.8354	0.83182	--	--	22.4882	0.895403
--	--	17.7898	0.289484	--	--	24.0747	0.184448	--	--	22.4096	0.152315	--	--	21.684	0.099597	--	--	28.2704	0.634931	--	--	16.9005	0.834929	--	--	19.8634	0.831191	--	--	22.5167	0.895033
--	--	17.8033	0.289958	--	--	24.1264	0.185039	--	--	22.4559	0.152978	--	--	21.7281	0.100041	--	--	28.2946	0.634565	--	--	16.9293	0.834278	--	--	19.8914	0.830561	--	--	22.5453	0.894664
--	--	17.8168	0.290431	--	--	24.1781	0.185631	--	--	22.5022	0.15364	--	--	21.7721	0.100484	--	--	28.3188	0.6342	--	--	16.9581	0.833626	--	--	19.9194	0.829932	--	--	22.5738	0.894295
--	--	17.8303	0.290905	--	--	24.2298	0.186222	--	--	22.5485	0.154303	--	--	21.8161	0.100928	--	--	28.3431	0.633834	--	--	16.9869	0.832974	--	--	19.9475	0.829303	--	--	22.6024	0.893926
--	--	17.8439	0.291378	--	--	24.2815	0.186813	--	--	22.5948	0.154965	--	--	21.8601	0.101371	--	--	28.3673	0.633468	--	--	17.0157	0.832323	--	--	19.9755	0.828673	--	--	22.6309	0.893556
--	--	17.8574	0.291851	--	--	24.3333	0.187405	--	--	22.6411	0.155627	--	--	21.9041	0.101815	--	--	28.3915	0.633103	--	--	17.0446	0.831671	--	--	20.0035	0.828044	--	--	22.6594	0.893187
--	--	17.8709	0.292325	--	--	24.385	0.187996	--	--	22.6874	0.15629	--	--	21.9481	0.102258	--	--	28.4157	0.632737	--	--	17.0734	0.831019	--	--	20.0315	0.827414	--	--	22.688	0.892818
--	--	17.8845	0.292798	--	--	24.4367	0.188587	--	--	22.7337	0.156952	--	--	21.9921	0.102702	--	--	28.44	0.632372	--	--	17.1022	0.830367	--	--	20.0595	0.826785	--	--	22.7165	0.892449
--	--	17.898	0.293272	--	--	24.4884	0.189179	--	--	22.7801	0.157615	--	--	22.0361	0.103145	--	--	28.4642	0.632006	--	--	17.131	0.829716	--	--	20.0876	0.826156	--	--	22.745	0.892079
--	--	17.9115	0.293745	--	--	24.5401	0.18977	--	--	22.8264	0.158277	--	--	22.0801	0.103589	--	--	28.4884	0.63164	--	--	17.1598	0.829064	--	--	20.1156	0.825526	--	--	22.7736	0.89171
--	--	17.9251	0.294218	--	--	24.5918	0.190361	--	--	22.8727	0.158939	--	--	22.1241	0.104032	--	--	28.5126	0.631275	--	--	17.1886	0.828412	--	--	20.1436	0.824897	--	--	22.8021	0.891341
--	--	17.9386	0.294692	--	--	24.6436	0.190952	--	--	22.919	0.159602	--	--	22.1681	0.104476	--	--	28.5368	0.630909	--	--	17.2175	0.827761	--	--	20.1716	0.824268	--	--	22.8306	0.890972
--	--	17.9521	0.295165	--	--	24.6953	0.191544	--	--	22.9653	0.160264	--	--	22.2121	0.10492	--	--	28.5611	0.630543	--	--	17.2463	0.827109	--	--	20.1997	0.823638	--	--	22.8592	0.890602
--	--	17.9657	0.295639	--	--	24.747	0.192135	--	--	23.0116	0.160927	--	--	22.2561	0.105363	--	--	28.5853	0.630178	--	--	17.2751	0.826457	--	--	20.2277	0.823009	--	--	22.8877	0.890233
--	--	17.9792	0.296112	--	--	24.7987	0.192726	--	--	23.0579	0.161589	--	--	22.3001	0.105807	--	--	28.6095	0.629812	--	--	17.3039	0.825805	--	--	20.2557	0.82238	--	--	22.9163	0.889864
--	--	17.9927	0.296585	--	--	24.8504	0.193318	--	--	23.1042	0.162252	--	--	22.3441	0.10625	--	--	28.6337	0.629447	--	--	17.3327	0.825154	--	--	20.2837	0.82175	--	--	22.9448	0.889495
--	--	18.0062	0.297059	--	--	24.9021	0.193909	--	--	23.1505	0.162914	--	--	22.3881	0.106694	--	--	28.658	0.629081	--	--	17.3616	0.824502	--	--	20.3117	0.821121	--	--	22.9733	0.889126
--	--	18.0198	0.297532	--	--	24.9538	0.1945	--	--	23.1968	0.163576	--	--	22.4321	0.107137	--	--	28.6822	0.628715	--	--	17.3904	0.82385	--	--	20.3398	0.820491	--	--	23.0019	0.888756
--	--	18.0333	0.298006	--	--	25.0056	0.195092	--	--	23.2431	0.164239	--	--	22.4761	0.107581	--	--	28.7064	0.62835	--	--	17.4192	0.823199	--	--	20.3678	0.819862	--	--	23.0304	0.888387
--	--	18.0468	0.298479	--	--	25.0573	0.195683	--	--	23.2894	0.164901	--	--	22.5201	0.108024	--	--	28.7306	0.627984	--	--	17.448	0.822547	--	--	20.3958	0.819233	--	--	23.0589	0.888018
--	--	18.0604	0.298952	--	--	25.109	0.196274	--	--	23.3357	0.165564	--	--	22.5641	0.108468	--	--	28.7549	0.627618	--	--	17.4768	0.821895	--	--	20.4238	0.818603	--	--	23.0875	0.887649
--	--	18.0739	0.299426	--	--	25.1607	0.196866	--	--	23.382	0.166226	--	--	22.6081	0.108912	--	--	28.7791	0.627253	--	--	17.5056	0.821243	--	--	20.4519	0.817974	--	--	23.116	0.887279
--	--	18.0874	0.299899	--	--	25.2124	0.197457	--	--	23.4283	0.166889	--	--	22.6521	0.109355	--	--	28.8033	0.626887	--	--	17.5345	0.820592	--	--	20.4799	0.817345	--	--	23.1445	0.88691
--	--	18.101	0.300373	--	--	25.2641	0.198048	--	--	23.4747	0.167551	--	--	22.6961	0.109799	--	--	28.8275	0.626522	--	--	17.5633	0.81994	--	--	20.5079	0.816715	--	--	23.1731	0.886541
--	--	18.1145	0.300846	--	--	25.3158	0.198639	--	--	23.521	0.168213	--	--	22.7401	0.110242	--	--	28.8518	0.626156	--	--	17.5921	0.819288	--	--	20.5359	0.816086	--	--	23.2016	0.886172
--	--	18.128	0.301319	--	--	25.3676	0.199231	--	--	23.5673	0.168876	--	--	22.7841	0.110686	--	--	28.876	0.62579	--	--	17.6209	0.818637	--	--	20.5639	0.815457	--	--	23.2302	0.885802
--	--	18.1415	0.301793	--	--	25.4193	0.199822	--	--	23.6136	0.169538	--	--	22.8281	0.111129	--	--	28.9002	0.625425	--	--	17.6497	0.817985	--	--	20.592	0.814827	--	--	23.2587	0.885433
--	--	18.1551	0.302266	--	--	25.471	0.200413	--	--	23.6599	0.170201	--	--	22.8721	0.111573	--	--	28.9244	0.625059	--	--	17.6785	0.817333	--	--	20.62	0.814198	--	--	23.2872	0.885064
--	--	18.1686	0.30274	--	--	25.5227	0.201005	--	--	23.7062	0.170863	--	--	22.9161	0.112016	--	--	28.9487	0.624693	--	--	17.7074	0.816681	--	--	20.648	0.813568	--	--	23.3158	0.884695
--	--	18.1821	0.303213	--	--	25.5744	0.201596	--	--	23.7525	0.171525	--	--	22.9601	0.11246	--	--	28.9729	0.624328	--	--	17.7362	0.81603	--	--	20.676	0.812939	--	--	23.3443	0.884325
--	--	18.1957	0.303686	--	--	25.6261	0.202187	--	--	23.7988	0.172188	--	--	23.0041	0.112903	--	--	28.9971	0.623962	--	--	17.765	0.815378	--	--	20.7041	0.81231	--	--	23.3728	0.883956
--	--	18.2092	0.30416	--	--	25.6778	0.202779	--	--	23.8451	0.17285	--	--	23.0481	0.113347	--	--	29.0213	0.623597	--	--	17.7938	0.814726	--	--	20.7321	0.81168	--	--	23.4014	0.883587
--	--	18.2227	0.304633	--	--	25.7296	0.20337	--	--	23.8914	0.173513	--	--	23.0922	0.113791	--	--	29.0456	0.623231	--	--	17.8226	0.814075	--	--	20.7601	0.811051	--	--	23.4299	0.883218
--	--	18.2363	0.305107	--	--	25.7813	0.203961	--	--	23.9377	0.174175	--	--	23.1362	0.114234	--	--	29.0698	0.622865	--	--	17.8514	0.813423	--	--	20.7881	0.810422	--	--	23.4584	0.882848
--	--	18.2498	0.30558	--	--	25.833	0.204553	--	--	23.984	0.174838	--	--	23.1802	0.114678	--	--	29.094	0.6225	--	--	17.8803	0.812771	--	--	20.8161	0.809792	--	--	23.487	0.882479
--	--	18.2633	0.306053	--	--	25.8847	0.205144	--	--	24.0303	0.1755	--	--	23.2242	0.115121	--	--	29.1182	0.622134	--	--	17.9091	0.812119	--	--	20.8442	0.809163	--	--	23.5155	0.88211
--	--	18.2768	0.306527	--	--	25.9364	0.205735	--	--	24.0766	0.176162	--	--	23.2682	0.115565	--	--	29.1425	0.621768	--	--	17.9379	0.811468	--	--	20.8722	0.808534	--	--	23.5441	0.881741
--	--	18.2904	0.307	--	--	25.9881	0.206326	--	--	24.1229	0.176825	--	--	23.3122	0.116008	--	--	29.1667	0.621403	--	--	17.9667	0.810816	--	--	20.9002	0.807904	--	--	23.5726	0.881372
--	--	18.3039	0.307474	--	--	26.0398	0.206918	--	--	24.1692	0.177487	--	--	23.3562	0.116452	--	--	29.1909	0.621037	--	--	17.9955	0.810164	--	--	20.9282	0.807275	--	--	23.6011	0.881002
--	--	18.3174	0.307947	--	--	26.0916	0.207509	--	--	24.2156	0.17815	--	--	23.4002	0.116895	--	--	29.2151	0.620672	--	--	18.0243	0.809513	--	--	20.9563	0.806645	--	--	23.6297	0.880633
--	--	18.331	0.30842	--	--	26.1433	0.2081	--	--	24.2619	0.178812	--	--	23.4442	0.117339	--	--	29.2393	0.620306	--	--	18.0532	0.808861	--	--	20.9843	0.806016	--	--	23.6582	0.880264
--	--	18.3445	0.308894	--	--	26.195	0.208692	--	--	24.3082	0.179474	--	--	23.4882	0.117782	--	--	29.2636	0.61994	--	--	18.082	0.808209	--	--	21.0123	0.805387	--	--	23.6867	0.879895
--	--	18.358	0.309367	--	--	26.2467	0.209283	--	--	24.3545	0.180137	--	--	23.5322	0.118226	--	--	29.2878	0.619575	--	--	18.1108	0.807557	--	--	21.0403	0.804757	--	--	23.7153	0.879525
--	--	18.3716	0.309841	--	--	26.2984	0.209874	--	--	24.4008	0.180799	--	--	23.5762	0.11867	--	--	29.312	0.619209	--	--	18.1396	0.806906	--	--	21.0684	0.804128	--	--	23.7438	0.879156
--	--	18.3851	0.310314	--	--	26.3501	0.210466	--	--	24.4471	0.181462	--	--	23.6202	0.119113	--	--	29.3362	0.618843	--	--	18.1684	0.806254	--	--	21.0964	0.803499	--	--	23.7723	0.878787
--	--	18.3986	0.310787	--	--	26.4018	0.211057	--	--	24.4934	0.182124	--	--	23.6642	0.119557	--	--	29.3605	0.618478	--	--	18.1973	0.805602	--	--	21.1244	0.802869	--	--	23.8009	0.878418
--	--	18.4121	0.311261	--	--	26.4536	0.211648	--	--	24.5397	0.182787	--	--	23.7082	0.12	--	--	29.3847	0.618112	--	--	18.2261	0.804951	--	--	21.1524	0.80224	--	--	23.8294	0.878048
--	--	18.4257	0.311734	--	--	26.5053	0.21224	--	--	24.586	0.183449	--	--	23.7522	0.120444	--	--	29.4089	0.617747	--	--	18.2549	0.804299	--	--	21.1804	0.801611	--	--	23.858	0.877679
--	--	18.4392	0.312208	--	--	26.557	0.212831	--	--	24.6323	0.184111	--	--	23.7962	0.120887	--	--	29.4331	0.617381	--	--	18.2837	0.803647	--	--	21.2085	0.800981	--	--	23.8865	0.87731
--	--	18.4527	0.312681	--	--	26.6087	0.213422	--	--	24.6786	0.184774	--	--	23.8402	0.121331	--	--	29.4574	0.617015	--	--	18.3125	0.802995	--	--	21.2365	0.800352	--	--	23.915	0.876941
--	--	18.4663	0.313154	--	--	26.6604	0.214013	--	--	24.7249	0.185436	--	--	23.8842	0.121774	--	--	29.4816	0.61665	--	--	18.3413	0.802344	--	--	21.2645	0.799722	--	--	23.9436	0.876571
--	--	18.4798	0.313628	--	--	26.7121	0.214605	--	--	24.7712	0.186099	--	--	23.9282	0.122218	--	--	29.5058	0.616284	--	--	18.3702	0.801692	--	--	21.2925	0.799093	--	--	23.9721	0.876202
--	--	18.4933	0.314101	--	--	26.7638	0.215196	--	--	24.8175	0.186761	--	--	23.9722	0.122661	--	--	29.53	0.615918	--	--	18.399	0.80104	--	--	21.3206	0.798464	--	--	24.0006	0.875833
--	--	18.5069	0.314575	--	--	26.8156	0.215787	--	--	24.8638	0.187423	--	--	24.0162	0.123105	--	--	29.5543	0.615553	--	--	18.4278	0.800389	--	--	21.3486	0.797834	--	--	24.0292	0.875464
--	--	18.5204	0.315048	--	--	26.8673	0.216379	--	--	24.9102	0.188086	--	--	24.0602	0.123549	--	--	29.5785	0.615187	--	--	18.4566	0.799737	--	--	21.3766	0.797205	--	--	24.0577	0.875095
--	--	18.5339	0.315521	--	--	26.919	0.21697	--	--	24.9565	0.188748	--	--	24.1042	0.123992	--	--	29.6027	0.614822	--	--	18.4854	0.799085	--	--	21.4046	0.796576	--	--	24.0862	0.874725
--	--	18.5474	0.315995	--	--	26.9707	0.217561	--	--	25.0028	0.189411	--	--	24.1482	0.124436	--	--	29.6269	0.614456	--	--	18.5142	0.798433	--	--	21.4326	0.795946	--	--	24.1148	0.874356
--	--	18.561	0.316468	--	--	27.0224	0.218153	--	--	25.0491	0.190073	--	--	24.1922	0.124879	--	--	29.6512	0.61409	--	--	18.5431	0.797782	--	--	21.4607	0.795317	--	--	24.1433	0.873987
--	--	18.5745	0.316942	--	--	27.0741	0.218744	--	--	25.0954	0.190736	--	--	24.2362	0.125323	--	--	29.6754	0.613725	--	--	18.5719	0.79713	--	--	21.4887	0.794688	--	--	24.1719	0.873618
--	--	18.588	0.317415	--	--	27.1258	0.219335	--	--	25.1417	0.191398	--	--	24.2802	0.125766	--	--	29.6996	0.613359	--	--	18.6007	0.796478	--	--	21.5167	0.794058	--	--	24.2004	0.873248
--	--	18.6016	0.317888	--	--	27.1776	0.219926	--	--	25.188	0.19206	--	--	24.3242	0.12621	--	--	29.7238	0.612994	--	--	18.6295	0.795827	--	--	21.5447	0.793429	--	--	24.2289	0.872879
--	--	18.6151	0.318362	--	--	27.2293	0.220518	--	--	25.2343	0.192723	--	--	24.3682	0.126653	--	--	29.7481	0.612628	--	--	18.6583	0.795175	--	--	21.5728	0.792799	--	--	24.2575	0.87251
--	--	18.6286	0.318835	--	--	27.281	0.221109	--	--	25.2806	0.193385	--	--	24.4122	0.127097	--	--	29.7723	0.612262	--	--	18.6871	0.794523	--	--	21.6008	0.79217	--	--	24.286	0.872141
--	--	18.6422	0.319309	--	--	27.3327	0.2217	--	--	25.3269	0.194048	--	--	24.4563	0.127541	--	--	29.7965	0.611897	--	--	18.716	0.793871	--	--	21.6288	0.791541	--	--	24.3145	0.871771
--	--	18.6557	0.319782	--	--	27.3844	0.222292	--	--	25.3732	0.19471	--	--	24.5003	0.127984	--	--	29.8207	0.611531	--	--	18.7448	0.79322	--	--	21.6568	0.790911	--	--	24.3431	0.871402
--	--	18.6692	0.320255	--	--	27.4361	0.222883	--	--	25.4195	0.195373	--	--	24.5443	0.128428	--	--	29.845	0.611165	--	--	18.7736	0.792568	--	--	21.6848	0.790282	--	--	24.3716	0.871033
--	--	18.6828	0.320729	--	--	27.4879	0.223474	--	--	25.4658	0.196035	--	--	24.5883	0.128871	--	--	29.8692	0.6108	--	--	18.8024	0.791916	--	--	21.7129	0.789653	--	--	24.4002	0.870664
--	--	18.6963	0.321202	--	--	27.5396	0.224066	--	--	25.5121	0.196697	--	--	24.6323	0.129315	--	--	29.8934	0.610434	--	--	18.8312	0.791265	--	--	21.7409	0.789023	--	--	24.4287	0.870294
--	--	18.7098	0.321676	--	--	27.5913	0.224657	--	--	25.5584	0.19736	--	--	24.6763	0.129758	--	--	29.9176	0.610069	--	--	18.86	0.790613	--	--	21.7689	0.788394	--	--	24.4572	0.869925
--	--	18.7233	0.322149	--	--	27.643	0.225248	--	--	25.6048	0.198022	--	--	24.7203	0.130202	--	--	29.9418	0.609703	--	--	18.8889	0.789961	--	--	21.7969	0.787765	--	--	24.4858	0.869556
--	--	18.7369	0.322622	--	--	27.6947	0.22584	--	--	25.6511	0.198685	--	--	24.7643	0.130645	--	--	29.9661	0.609337	--	--	18.9177	0.789309	--	--	21.825	0.787135	--	--	24.5143	0.869187
--	--	18.7504	0.323096	--	--	27.7464	0.226431	--	--	25.6974	0.199347	--	--	24.8083	0.131089	--	--	29.9903	0.608972	--	--	18.9465	0.788658	--	--	21.853	0.786506	--	--	24.5428	0.868817
--	--	18.7639	0.323569	--	--	27.7981	0.227022	--	--	25.7437	0.200009	--	--	24.8523	0.131532	--	--	30.0145	0.608606	--	--	18.9753	0.788006	--	--	21.881	0.785877	--	--	24.5714	0.868448
--	--	18.7775	0.324043	--	--	27.8499	0.227613	--	--	25.79	0.200672	--	--	24.8963	0.131976	--	--	30.0387	0.60824	--	--	19.0041	0.787354	--	--	21.909	0.785247	--	--	24.5999	0.868079
--	--	18.791	0.324516	--	--	27.9016	0.228205	--	--	25.8363	0.201334	--	--	24.9403	0.13242	--	--	30.063	0.607875	--	--	19.033	0.786703	--	--	21.937	0.784618	--	--	24.6284	0.86771
--	--	18.8045	0.324989	--	--	27.9533	0.228796	--	--	25.8826	0.201997	--	--	24.9843	0.132863	--	--	30.0872	0.607509	--	--	19.0618	0.786051	--	--	21.9651	0.783988	--	--	24.657	0.867341
--	--	18.8181	0.325463	--	--	28.005	0.229387	--	--	25.9289	0.202659	--	--	25.0283	0.133307	--	--	30.1114	0.607144	--	--	19.0906	0.785399	--	--	21.9931	0.783359	--	--	24.6855	0.866971
--	--	18.8316	0.325936	--	--	28.0567	0.229979	--	--	25.9752	0.203322	--	--	25.0723	0.13375	--	--	30.1356	0.606778	--	--	19.1194	0.784747	--	--	22.0211	0.78273	--	--	24.7141	0.866602
--	--	18.8451	0.32641	--	--	28.1084	0.23057	--	--	26.0215	0.203984	--	--	25.1163	0.134194	--	--	30.1599	0.606412	--	--	19.1482	0.784096	--	--	22.0491	0.7821	--	--	24.7426	0.866233
--	--	18.8586	0.326883	--	--	28.1601	0.231161	--	--	26.0678	0.204646	--	--	25.1603	0.134637	--	--	30.1841	0.606047	--	--	19.177	0.783444	--	--	22.0772	0.781471	--	--	24.7711	0.865864
--	--	18.8722	0.327356	--	--	28.2119	0.231753	--	--	26.1141	0.205309	--	--	25.2043	0.135081	--	--	30.2083	0.605681	--	--	19.2059	0.782792	--	--	22.1052	0.780842	--	--	24.7997	0.865494
--	--	18.8857	0.32783	--	--	28.2636	0.232344	--	--	26.1604	0.205971	--	--	25.2483	0.135524	--	--	30.2325	0.605315	--	--	19.2347	0.782141	--	--	22.1332	0.780212	--	--	24.8282	0.865125
--	--	18.8992	0.328303	--	--	28.3153	0.232935	--	--	26.2067	0.206634	--	--	25.2923	0.135968	--	--	30.2568	0.60495	--	--	19.2635	0.781489	--	--	22.1612	0.779583	--	--	24.8567	0.864756
--	--	18.9128	0.328777	--	--	28.367	0.233527	--	--	26.253	0.207296	--	--	25.3363	0.136411	--	--	30.281	0.604584	--	--	19.2923	0.780837	--	--	22.1892	0.778954	--	--	24.8853	0.864387
--	--	18.9263	0.32925	--	--	28.4187	0.234118	--	--	26.2993	0.207958	--	--	25.3803	0.136855	--	--	30.3052	0.604219	--	--	19.3211	0.780185	--	--	22.2173	0.778324	--	--	24.9138	0.864017
--	--	18.9398	0.329723	--	--	28.4704	0.234709	--	--	26.3457	0.208621	--	--	25.4243	0.137299	--	--	30.3294	0.603853	--	--	19.3499	0.779534	--	--	22.2453	0.777695	--	--	24.9423	0.863648
--	--	18.9534	0.330197	--	--	28.5221	0.2353	--	--	26.392	0.209283	--	--	25.4683	0.137742	--	--	30.3537	0.603487	--	--	19.3788	0.778882	--	--	22.2733	0.777065	--	--	24.9709	0.863279
--	--	18.9669	0.33067	--	--	28.5739	0.235892	--	--	26.4383	0.209946	--	--	25.5123	0.138186	--	--	30.3779	0.603122	--	--	19.4076	0.77823	--	--	22.3013	0.776436	--	--	24.9994	0.86291
--	--	18.9804	0.331144	--	--	28.6256	0.236483	--	--	26.4846	0.210608	--	--	25.5563	0.138629	--	--	30.4021	0.602756	--	--	19.4364	0.777578	--	--	22.3294	0.775807	--	--	25.028	0.86254
--	--	18.9939	0.331617	--	--	28.6773	0.237074	--	--	26.5309	0.211271	--	--	25.6003	0.139073	--	--	30.4263	0.60239	--	--	19.4652	0.776927	--	--	22.3574	0.775177	--	--	25.0565	0.862171
--	--	19.0075	0.33209	--	--	28.729	0.237666	--	--	26.5772	0.211933	--	--	25.6443	0.139516	--	--	30.4506	0.602025	--	--	19.494	0.776275	--	--	22.3854	0.774548	--	--	25.085	0.861802
--	--	19.021	0.332564	--	--	28.7807	0.238257	--	--	26.6235	0.212595	--	--	25.6883	0.13996	--	--	30.4748	0.601659	--	--	19.5228	0.775623	--	--	22.4134	0.773919	--	--	25.1136	0.861433
--	--	19.0345	0.333037	--	--	28.8324	0.238848	--	--	26.6698	0.213258	--	--	25.7323	0.140403	--	--	30.499	0.601294	--	--	19.5517	0.774972	--	--	22.4415	0.773289	--	--	25.1421	0.861063
--	--	19.0481	0.333511	--	--	28.8841	0.23944	--	--	26.7161	0.21392	--	--	25.7763	0.140847	--	--	30.5232	0.600928	--	--	19.5805	0.77432	--	--	22.4695	0.77266	--	--	25.1706	0.860694
--	--	19.0616	0.333984	--	--	28.9359	0.240031	--	--	26.7624	0.214583	--	--	25.8204	0.14129	--	--	30.5475	0.600562	--	--	19.6093	0.773668	--	--	22.4975	0.772031	--	--	25.1992	0.860325
--	--	19.0751	0.334458	--	--	28.9876	0.240622	--	--	26.8087	0.215245	--	--	25.8644	0.141734	--	--	30.5717	0.600197	--	--	19.6381	0.773016	--	--	22.5255	0.771401	--	--	25.2277	0.859956
--	--	19.0887	0.334931	--	--	29.0393	0.241214	--	--	26.855	0.215908	--	--	25.9084	0.142178	--	--	30.5959	0.599831	--	--	19.6669	0.772365	--	--	22.5535	0.770772	--	--	25.2562	0.859587
--	--	19.1022	0.335404	--	--	29.091	0.241805	--	--	26.9013	0.21657	--	--	25.9524	0.142621	--	--	30.6201	0.599465	--	--	19.6957	0.771713	--	--	22.5816	0.770142	--	--	25.2848	0.859217
--	--	19.1157	0.335878	--	--	29.1427	0.242396	--	--	26.9476	0.217232	--	--	25.9964	0.143065	--	--	30.6444	0.5991	--	--	19.7246	0.771061	--	--	22.6096	0.769513	--	--	25.3133	0.858848
--	--	19.1292	0.336351	--	--	29.1944	0.242987	--	--	26.9939	0.217895	--	--	26.0404	0.143508	--	--	30.6686	0.598734	--	--	19.7534	0.77041	--	--	22.6376	0.768884	--	--	25.3419	0.858479
--	--	19.1428	0.336825	--	--	29.2461	0.243579	--	--	27.0403	0.218557	--	--	26.0844	0.143952	--	--	30.6928	0.598369	--	--	19.7822	0.769758	--	--	22.6656	0.768254	--	--	25.3704	0.85811
--	--	19.1563	0.337298	--	--	29.2979	0.24417	--	--	27.0866	0.21922	--	--	26.1284	0.144395	--	--	30.717	0.598003	--	--	19.811	0.769106	--	--	22.6937	0.767625	--	--	25.3989	0.85774
--	--	19.1698	0.337771	--	--	29.3496	0.244761	--	--	27.1329	0.219882	--	--	26.1724	0.144839	--	--	30.7412	0.597637	--	--	19.8398	0.768454	--	--	22.7217	0.766996	--	--	25.4275	0.857371
--	--	19.1834	0.338245	--	--	29.4013	0.245353	--	--	27.1792	0.220544	--	--	26.2164	0.145282	--	--	30.7655	0.597272	--	--	19.8687	0.767803	--	--	22.7497	0.766366	--	--	25.456	0.857002
--	--	19.1969	0.338718	--	--	29.453	0.245944	--	--	27.2255	0.221207	--	--	26.2604	0.145726	--	--	30.7897	0.596906	--	--	19.8975	0.767151	--	--	22.7777	0.765737	--	--	25.4845	0.856633
--	--	19.2104	0.339192	--	--	29.5047	0.246535	--	--	27.2718	0.221869	--	--	26.3044	0.146169	--	--	30.8139	0.59654	--	--	19.9263	0.766499	--	--	22.8057	0.765108	--	--	25.5131	0.856263
--	--	19.224	0.339665	--	--	29.5564	0.247127	--	--	27.3181	0.222532	--	--	26.3484	0.146613	--	--	30.8381	0.596175	--	--	19.9551	0.765848	--	--	22.8338	0.764478	--	--	25.5416	0.855894
--	--	19.2375	0.340138	--	--	29.6081	0.247718	--	--	27.3644	0.223194	--	--	26.3924	0.147057	--	--	30.8624	0.595809	--	--	19.9839	0.765196	--	--	22.8618	0.763849	--	--	25.5701	0.855525
--	--	19.251	0.340612	--	--	29.6599	0.248309	--	--	27.4107	0.223857	--	--	26.4364	0.1475	--	--	30.8866	0.595444	--	--	20.0127	0.764544	--	--	22.8898	0.763219	--	--	25.5987	0.855156
--	--	19.2645	0.341085	--	--	29.7116	0.248901	--	--	27.457	0.224519	--	--	26.4804	0.147944	--	--	30.9108	0.595078	--	--	20.0416	0.763892	--	--	22.9178	0.76259	--	--	25.6272	0.854786
--	--	19.2781	0.341559	--	--	29.7633	0.249492	--	--	27.5033	0.225181	--	--	26.5244	0.148387	--	--	30.935	0.594712	--	--	20.0704	0.763241	--	--	22.9459	0.761961	--	--	25.6558	0.854417
--	--	19.2916	0.342032	--	--	29.815	0.250083	--	--	27.5496	0.225844	--	--	26.5684	0.148831	--	--	30.9593	0.594347	--	--	20.0992	0.762589	--	--	22.9739	0.761331	--	--	25.6843	0.854048
--	--	19.3051	0.342505	--	--	29.8667	0.250674	--	--	27.5959	0.226506	--	--	26.6124	0.149274	--	--	30.9835	0.593981	--	--	20.128	0.761937	--	--	23.0019	0.760702	--	--	25.7128	0.853679
--	--	19.3187	0.342979	--	--	29.9184	0.251266	--	--	27.6422	0.227169	--	--	26.6564	0.149718	--	--	31.0077	0.593615	--	--	20.1568	0.761286	--	--	23.0299	0.760073	--	--	25.7414	0.85331
--	--	19.3322	0.343452	--	--	29.9702	0.251857	--	--	27.6885	0.227831	--	--	26.7004	0.150161	--	--	31.0319	0.59325	--	--	20.1856	0.760634	--	--	23.0579	0.759443	--	--	25.7699	0.85294
--	--	19.3457	0.343926	--	--	30.0219	0.252448	--	--	27.7349	0.228493	--	--	26.7444	0.150605	--	--	31.0562	0.592884	--	--	20.2145	0.759982	--	--	23.086	0.758814	--	--	25.7984	0.852571
--	--	19.3593	0.344399	--	--	30.0736	0.25304	--	--	27.7812	0.229156	--	--	26.7884	0.151049	--	--	31.0804	0.592519	--	--	20.2433	0.75933	--	--	23.114	0.758185	--	--	25.827	0.852202
--	--	19.3728	0.344872	--	--	30.1253	0.253631	--	--	27.8275	0.229818	--	--	26.8324	0.151492	--	--	31.1046	0.592153	--	--	20.2721	0.758679	--	--	23.142	0.757555	--	--	25.8555	0.851833
--	--	19.3863	0.345346	--	--	30.177	0.254222	--	--	27.8738	0.230481	--	--	26.8764	0.151936	--	--	31.1288	0.591787	--	--	20.3009	0.758027	--	--	23.17	0.756926	--	--	25.884	0.851463
--	--	19.3999	0.345819	--	--	30.2287	0.254814	--	--	27.9201	0.231143	--	--	26.9204	0.152379	--	--	31.1531	0.591422	--	--	20.3297	0.757375	--	--	23.1981	0.756296	--	--	25.9126	0.851094
--	--	19.4134	0.346293	--	--	30.2804	0.255405	--	--	27.9664	0.231806	--	--	26.9644	0.152823	--	--	31.1773	0.591056	--	--	20.3585	0.756724	--	--	23.2261	0.755667	--	--	25.9411	0.850725
--	--	19.4269	0.346766	--	--	30.3322	0.255996	--	--	28.0127	0.232468	--	--	27.0084	0.153266	--	--	31.2015	0.59069	--	--	20.3874	0.756072	--	--	23.2541	0.755038	--	--	25.9697	0.850356
--	--	19.4404	0.347239	--	--	30.3839	0.256588	--	--	28.059	0.23313	--	--	27.0524	0.15371	--	--	31.2257	0.590325	--	--	20.4162	0.75542	--	--	23.2821	0.754408	--	--	25.9982	0.849986
--	--	19.454	0.347713	--	--	30.4356	0.257179	--	--	28.1053	0.233793	--	--	27.0964	0.154153	--	--	31.25	0.589959	--	--	20.445	0.754768	--	--	23.3101	0.753779	--	--	26.0267	0.849617
--	--	19.4675	0.348186	--	--	30.4873	0.25777	--	--	28.1516	0.234455	--	--	27.1404	0.154597	--	--	31.2742	0.589594	--	--	20.4738	0.754117	--	--	23.3382	0.75315	--	--	26.0553	0.849248
--	--	19.481	0.34866	--	--	30.539	0.258361	--	--	28.1979	0.235118	--	--	27.1844	0.15504	--	--	31.2984	0.589228	--	--	20.5026	0.753465	--	--	23.3662	0.75252	--	--	26.0838	0.848879
--	--	19.4946	0.349133	--	--	30.5907	0.258953	--	--	28.2442	0.23578	--	--	27.2285	0.155484	--	--	31.3226	0.588862	--	--	20.5314	0.752813	--	--	23.3942	0.751891	--	--	26.1123	0.848509
--	--	19.5081	0.349606	--	--	30.6424	0.259544	--	--	28.2905	0.236443	--	--	27.2725	0.155928	--	--	31.3469	0.588497	--	--	20.5603	0.752162	--	--	23.4222	0.751262	--	--	26.1409	0.84814
--	--	19.5216	0.35008	--	--	30.6942	0.260135	--	--	28.3368	0.237105	--	--	27.3165	0.156371	--	--	31.3711	0.588131	--	--	20.5891	0.75151	--	--	23.4503	0.750632	--	--	26.1694	0.847771
--	--	19.5352	0.350553	--	--	30.7459	0.260727	--	--	28.3831	0.237767	--	--	27.3605	0.156815	--	--	31.3953	0.587766	--	--	20.6179	0.750858	--	--	23.4783	0.750003	--	--	26.1979	0.847402
--	--	19.5487	0.351027	--	--	30.7976	0.261318	--	--	28.4294	0.23843	--	--	27.4045	0.157258	--	--	31.4195	0.5874	--	--	20.6467	0.750206	--	--	23.5063	0.749373	--	--	26.2265	0.847032
--	--	19.5622	0.3515	--	--	30.8493	0.261909	--	--	28.4758	0.239092	--	--	27.4485	0.157702	--	--	31.4437	0.587034	--	--	20.6755	0.749555	--	--	23.5343	0.748744	--	--	26.255	0.846663
--	--	19.5757	0.351973	--	--	30.901	0.262501	--	--	28.5221	0.239755	--	--	27.4925	0.158145	--	--	31.468	0.586669	--	--	20.7044	0.748903	--	--	23.5624	0.748115	--	--	26.2836	0.846294
--	--	19.5893	0.352447	--	--	30.9527	0.263092	--	--	28.5684	0.240417	--	--	27.5365	0.158589	--	--	31.4922	0.586303	--	--	20.7332	0.748251	--	--	23.5904	0.747485	--	--	26.3121	0.845925
--	--	19.6028	0.35292	--	--	31.0044	0.263683	--	--	28.6147	0.241079	--	--	27.5805	0.159032	--	--	31.5164	0.585937	--	--	20.762	0.7476	--	--	23.6184	0.746856	--	--	26.3406	0.845556
--	--	19.6163	0.353394	--	--	31.0562	0.264275	--	--	28.661	0.241742	--	--	27.6245	0.159476	--	--	31.5406	0.585572	--	--	20.7908	0.746948	--	--	23.6464	0.746227	--	--	26.3692	0.845186
--	--	19.6299	0.353867	--	--	31.1079	0.264866	--	--	28.7073	0.242404	--	--	27.6685	0.159919	--	--	31.5649	0.585206	--	--	20.8196	0.746296	--	--	23.6744	0.745597	--	--	26.3977	0.844817
--	--	19.6434	0.35434	--	--	31.1596	0.265457	--	--	28.7536	0.243067	--	--	27.7125	0.160363	--	--	31.5891	0.584841	--	--	20.8484	0.745644	--	--	23.7025	0.744968	--	--	26.4262	0.844448
--	--	19.6569	0.354814	--	--	31.2113	0.266048	--	--	28.7999	0.243729	--	--	27.7565	0.160807	--	--	31.6133	0.584475	--	--	20.8773	0.744993	--	--	23.7305	0.744339	--	--	26.4548	0.844079
--	--	19.6705	0.355287	--	--	31.263	0.26664	--	--	28.8462	0.244392	--	--	27.8005	0.16125	--	--	31.6375	0.584109	--	--	20.9061	0.744341	--	--	23.7585	0.743709	--	--	26.4833	0.843709
--	--	19.684	0.355761	--	--	31.3147	0.267231	--	--	28.8925	0.245054	--	--	27.8445	0.161694	--	--	31.6618	0.583744	--	--	20.9349	0.743689	--	--	23.7865	0.74308	--	--	26.5119	0.84334
--	--	19.6975	0.356234	--	--	31.3664	0.267822	--	--	28.9388	0.245716	--	--	27.8885	0.162137	--	--	31.686	0.583378	--	--	20.9637	0.743038	--	--	23.8146	0.74245	--	--	26.5404	0.842971
--	--	19.711	0.356707	--	--	31.4182	0.268414	--	--	28.9851	0.246379	--	--	27.9325	0.162581	--	--	31.7102	0.583012	--	--	20.9925	0.742386	--	--	23.8426	0.741821	--	--	26.5689	0.842602
--	--	19.7246	0.357181	--	--	31.4699	0.269005	--	--	29.0314	0.247041	--	--	27.9765	0.163024	--	--	31.7344	0.582647	--	--	21.0213	0.741734	--	--	23.8706	0.741192	--	--	26.5975	0.842232
--	--	19.7381	0.357654	--	--	31.5216	0.269596	--	--	29.0777	0.247704	--	--	28.0205	0.163468	--	--	31.7587	0.582281	--	--	21.0502	0.741082	--	--	23.8986	0.740562	--	--	26.626	0.841863
--	--	19.7516	0.358128	--	--	31.5733	0.270188	--	--	29.124	0.248366	--	--	28.0645	0.163911	--	--	31.7829	0.581916	--	--	21.079	0.740431	--	--	23.9266	0.739933	--	--	26.6545	0.841494
--	--	19.7652	0.358601	--	--	31.625	0.270779	--	--	29.1704	0.249028	--	--	28.1085	0.164355	--	--	31.8071	0.58155	--	--	21.1078	0.739779	--	--	23.9547	0.739304	--	--	26.6831	0.841125
--	--	19.7787	0.359074	--	--	31.6767	0.27137	--	--	29.2167	0.249691	--	--	28.1525	0.164798	--	--	31.8313	0.581184	--	--	21.1366	0.739127	--	--	23.9827	0.738674	--	--	26.7116	0.840755
--	--	19.7922	0.359548	--	--	31.7284	0.271962	--	--	29.263	0.250353	--	--	28.1965	0.165242	--	--	31.8556	0.580819	--	--	21.1654	0.738476	--	--	24.0107	0.738045	--	--	26.7401	0.840386
--	--	19.8058	0.360021	--	--	31.7802	0.272553	--	--	29.3093	0.251016	--	--	28.2405	0.165686	--	--	31.8798	0.580453	--	--	21.1942	0.737824	--	--	24.0387	0.737416	--	--	26.7687	0.840017
--	--	19.8193	0.360495	--	--	31.8319	0.273144	--	--	29.3556	0.251678	--	--	28.2845	0.166129	--	--	31.904	0.580087	--	--	21.2231	0.737172	--	--	24.0668	0.736786	--	--	26.7972	0.839648
--	--	19.8328	0.360968	--	--	31.8836	0.273735	--	--	29.4019	0.252341	--	--	28.3285	0.166573	--	--	31.9282	0.579722	--	--	21.2519	0.73652	--	--	24.0948	0.736157	--	--	26.8258	0.839279
--	--	19.8463	0.361441	--	--	31.9353	0.274327	--	--	29.4482	0.253003	--	--	28.3725	0.167016	--	--	31.9525	0.579356	--	--	21.2807	0.735869	--	--	24.1228	0.735527	--	--	26.8543	0.838909
--	--	19.8599	0.361915	--	--	31.987	0.274918	--	--	29.4945	0.253665	--	--	28.4165	0.16746	--	--	31.9767	0.578991	--	--	21.3095	0.735217	--	--	24.1508	0.734898	--	--	26.8828	0.83854
--	--	19.8734	0.362388	--	--	32.0387	0.275509	--	--	29.5408	0.254328	--	--	28.4605	0.167903	--	--	32.0009	0.578625	--	--	21.3383	0.734565	--	--	24.1788	0.734269	--	--	26.9114	0.838171
--	--	19.8869	0.362862	--	--	32.0904	0.276101	--	--	29.5871	0.25499	--	--	28.5045	0.168347	--	--	32.0251	0.578259	--	--	21.3671	0.733914	--	--	24.2069	0.733639	--	--	26.9399	0.837802
--	--	19.9005	0.363335	--	--	32.1422	0.276692	--	--	29.6334	0.255653	--	--	28.5485	0.16879	--	--	32.0494	0.577894	--	--	21.396	0.733262	--	--	24.2349	0.73301	--	--	26.9684	0.837432
--	--	19.914	0.363808	--	--	32.1939	0.277283	--	--	29.6797	0.256315	--	--	28.5926	0.169234	--	--	32.0736	0.577528	--	--	21.4248	0.73261	--	--	24.2629	0.732381	--	--	26.997	0.837063
--	--	19.9275	0.364282	--	--	32.2456	0.277875	--	--	29.726	0.256978	--	--	28.6366	0.169678	--	--	32.0978	0.577162	--	--	21.4536	0.731958	--	--	24.2909	0.731751	--	--	27.0255	0.836694
--	--	19.9411	0.364755	--	--	32.2973	0.278466	--	--	29.7723	0.25764	--	--	28.6806	0.170121	--	--	32.122	0.576797	--	--	21.4824	0.731307	--	--	24.319	0.731122	--	--	27.054	0.836325
--	--	19.9546	0.365229	--	--	32.349	0.279057	--	--	29.8186	0.258302	--	--	28.7246	0.170565	--	--	32.1462	0.576431	--	--	21.5112	0.730655	--	--	24.347	0.730493	--	--	27.0826	0.835955
--	--	19.9681	0.365702	--	--	32.4007	0.279649	--	--	29.865	0.258965	--	--	28.7686	0.171008	--	--	32.1705	0.576066	--	--	21.5401	0.730003	--	--	24.375	0.729863	--	--	27.1111	0.835586
--	--	19.9816	0.366175	--	--	32.4525	0.28024	--	--	29.9113	0.259627	--	--	28.8126	0.171452	--	--	32.1947	0.5757	--	--	21.5689	0.729352	--	--	24.403	0.729234	--	--	27.1397	0.835217
--	--	19.9952	0.366649	--	--	32.5042	0.280831	--	--	29.9576	0.26029	--	--	28.8566	0.171895	--	--	32.2189	0.575334	--	--	21.5977	0.7287	--	--	24.431	0.728604	--	--	27.1682	0.834848
--	--	20.0087	0.367122	--	--	32.5559	0.281422	--	--	30.0039	0.260952	--	--	28.9006	0.172339	--	--	32.2431	0.574969	--	--	21.6265	0.728048	--	--	24.4591	0.727975	--	--	27.1967	0.834478
--	--	20.0222	0.367596	--	--	32.6076	0.282014	--	--	30.0502	0.261614	--	--	28.9446	0.172782	--	--	32.2674	0.574603	--	--	21.6553	0.727396	--	--	24.4871	0.727346	--	--	27.2253	0.834109
--	--	20.0358	0.368069	--	--	32.6593	0.282605	--	--	30.0965	0.262277	--	--	28.9886	0.173226	--	--	32.2916	0.574237	--	--	21.6841	0.726745	--	--	24.5151	0.726716	--	--	27.2538	0.83374
--	--	20.0493	0.368542	--	--	32.711	0.283196	--	--	30.1428	0.262939	--	--	29.0326	0.173669	--	--	32.3158	0.573872	--	--	21.713	0.726093	--	--	24.5431	0.726087	--	--	27.2823	0.833371
--	--	20.0628	0.369016	--	--	32.7627	0.283788	--	--	30.1891	0.263602	--	--	29.0766	0.174113	--	--	32.34	0.573506	--	--	21.7418	0.725441	--	--	24.5712	0.725458	--	--	27.3109	0.833001
--	--	20.0764	0.369489	--	--	32.8145	0.284379	--	--	30.2354	0.264264	--	--	29.1206	0.174557	--	--	32.3643	0.573141	--	--	21.7706	0.724789	--	--	24.5992	0.724828	--	--	27.3394	0.832632
--	--	20.0899	0.369963	--	--	32.8662	0.28497	--	--	30.2817	0.264927	--	--	29.1646	0.175	--	--	32.3885	0.572775	--	--	21.7994	0.724138	--	--	24.6272	0.724199	--	--	27.3679	0.832263
--	--	20.1034	0.370436	--	--	32.9179	0.285562	--	--	30.328	0.265589	--	--	29.2086	0.175444	--	--	32.4127	0.572409	--	--	21.8282	0.723486	--	--	24.6552	0.72357	--	--	27.3965	0.831894
--	--	20.117	0.370909	--	--	32.9696	0.286153	--	--	30.3743	0.266251	--	--	29.2526	0.175887	--	--	32.4369	0.572044	--	--	21.857	0.722834	--	--	24.6832	0.72294	--	--	27.425	0.831525
--	--	20.1305	0.371383	--	--	33.0213	0.286744	--	--	30.4206	0.266914	--	--	29.2966	0.176331	--	--	32.4612	0.571678	--	--	21.8859	0.722183	--	--	24.7113	0.722311	--	--	27.4536	0.831155
--	--	20.144	0.371856	--	--	33.073	0.287336	--	--	30.4669	0.267576	--	--	29.3406	0.176774	--	--	32.4854	0.571312	--	--	21.9147	0.721531	--	--	24.7393	0.721682	--	--	27.4821	0.830786
--	--	20.1575	0.37233	--	--	33.1247	0.287927	--	--	30.5132	0.268239	--	--	29.3846	0.177218	--	--	32.5096	0.570947	--	--	21.9435	0.720879	--	--	24.7673	0.721052	--	--	27.5106	0.830417
--	--	20.1711	0.372803	--	--	33.1765	0.288518	--	--	30.5596	0.268901	--	--	29.4286	0.177661	--	--	32.5338	0.570581	--	--	21.9723	0.720227	--	--	24.7953	0.720423	--	--	27.5392	0.830048
--	--	20.1846	0.373276	--	--	33.2282	0.289109	--	--	30.6059	0.269563	--	--	29.4726	0.178105	--	--	32.5581	0.570216	--	--	22.0011	0.719576	--	--	24.8234	0.719793	--	--	27.5677	0.829678
--	--	20.1981	0.37375	--	--	33.2799	0.289701	--	--	30.6522	0.270226	--	--	29.5166	0.178548	--	--	32.5823	0.56985	--	--	22.0299	0.718924	--	--	24.8514	0.719164	--	--	27.5962	0.829309
--	--	20.2117	0.374223	--	--	33.3316	0.290292	--	--	30.6985	0.270888	--	--	29.5606	0.178992	--	--	32.6065	0.569484	--	--	22.0588	0.718272	--	--	24.8794	0.718535	--	--	27.6248	0.82894
--	--	20.2252	0.374697	--	--	33.3833	0.290883	--	--	30.7448	0.271551	--	--	29.6046	0.179436	--	--	32.6307	0.569119	--	--	22.0876	0.717621	--	--	24.9074	0.717905	--	--	27.6533	0.828571
--	--	20.2387	0.37517	--	--	33.435	0.291475	--	--	30.7911	0.272213	--	--	29.6486	0.179879	--	--	32.655	0.568753	--	--	22.1164	0.716969	--	--	24.9355	0.717276	--	--	27.6818	0.828201
--	--	20.2523	0.375643	--	--	33.4867	0.292066	--	--	30.8374	0.272876	--	--	29.6926	0.180323	--	--	32.6792	0.568387	--	--	22.1452	0.716317	--	--	24.9635	0.716647	--	--	27.7104	0.827832
--	--	20.2658	0.376117	--	--	33.5385	0.292657	--	--	30.8837	0.273538	--	--	29.7366	0.180766	--	--	32.7034	0.568022	--	--	22.174	0.715665	--	--	24.9915	0.716017	--	--	27.7389	0.827463
--	--	20.2793	0.37659	--	--	33.5902	0.293249	--	--	30.93	0.2742	--	--	29.7806	0.18121	--	--	32.7276	0.567656	--	--	22.2028	0.715014	--	--	25.0195	0.715388	--	--	27.7675	0.827094
--	--	20.2928	0.377064	--	--	33.6419	0.29384	--	--	30.9763	0.274863	--	--	29.8246	0.181653	--	--	32.7519	0.567291	--	--	22.2317	0.714362	--	--	25.0475	0.714759	--	--	27.796	0.826724
--	--	20.3064	0.377537	--	--	33.6936	0.294431	--	--	31.0226	0.275525	--	--	29.8686	0.182097	--	--	32.7761	0.566925	--	--	22.2605	0.71371	--	--	25.0756	0.714129	--	--	27.8245	0.826355
--	--	20.3199	0.37801	--	--	33.7453	0.295023	--	--	31.0689	0.276188	--	--	29.9126	0.18254	--	--	32.8003	0.566559	--	--	22.2893	0.713059	--	--	25.1036	0.7135	--	--	27.8531	0.825986
--	--	20.3334	0.378484	--	--	33.797	0.295614	--	--	31.1152	0.27685	--	--	29.9567	0.182984	--	--	32.8245	0.566194	--	--	22.3181	0.712407	--	--	25.1316	0.71287	--	--	27.8816	0.825617
--	--	20.347	0.378957	--	--	33.8487	0.296205	--	--	31.1615	0.277513	--	--	30.0007	0.183427	--	--	32.8487	0.565828	--	--	22.3469	0.711755	--	--	25.1596	0.712241	--	--	27.9101	0.825247
--	--	20.3605	0.379431	--	--	33.9005	0.296796	--	--	31.2078	0.278175	--	--	30.0447	0.183871	--	--	32.873	0.565462	--	--	22.3758	0.711103	--	--	25.1877	0.711612	--	--	27.9387	0.824878
--	--	20.374	0.379904	--	--	33.9522	0.297388	--	--	31.2541	0.278837	--	--	30.0887	0.184315	--	--	32.8972	0.565097	--	--	22.4046	0.710452	--	--	25.2157	0.710982	--	--	27.9672	0.824509
--	--	20.3876	0.380377	--	--	34.0039	0.297979	--	--	31.3005	0.2795	--	--	30.1327	0.184758	--	--	32.9214	0.564731	--	--	22.4334	0.7098	--	--	25.2437	0.710353	--	--	27.9957	0.82414
--	--	20.4011	0.380851	--	--	34.0556	0.29857	--	--	31.3468	0.280162	--	--	30.1767	0.185202	--	--	32.9456	0.564366	--	--	22.4622	0.709148	--	--	25.2717	0.709724	--	--	28.0243	0.823771
--	--	20.4146	0.381324	--	--	34.1073	0.299162	--	--	31.3931	0.280825	--	--	30.2207	0.185645	--	--	32.9699	0.564	--	--	22.491	0.708497	--	--	25.2997	0.709094	--	--	28.0528	0.823401
--	--	20.4281	0.381798	--	--	34.159	0.299753	--	--	31.4394	0.281487	--	--	30.2647	0.186089	--	--	32.9941	0.563634	--	--	22.5198	0.707845	--	--	25.3278	0.708465	--	--	28.0814	0.823032
--	--	20.4417	0.382271	--	--	34.2107	0.300344	--	--	31.4857	0.282149	--	--	30.3087	0.186532	--	--	33.0183	0.563269	--	--	22.5487	0.707193	--	--	25.3558	0.707836	--	--	28.1099	0.822663
--	--	20.4552	0.382744	--	--	34.2625	0.300936	--	--	31.532	0.282812	--	--	30.3527	0.186976	--	--	33.0425	0.562903	--	--	22.5775	0.706541	--	--	25.3838	0.707206	--	--	28.1384	0.822294
--	--	20.4687	0.383218	--	--	34.3142	0.301527	--	--	31.5783	0.283474	--	--	30.3967	0.187419	--	--	33.0668	0.562538	--	--	22.6063	0.70589	--	--	25.4118	0.706577	--	--	28.167	0.821924
--	--	20.4823	0.383691	--	--	34.3659	0.302118	--	--	31.6246	0.284137	--	--	30.4407	0.187863	--	--	33.091	0.562172	--	--	22.6351	0.705238	--	--	25.4399	0.705947	--	--	28.1955	0.821555
--	--	20.4958	0.384165	--	--	34.4176	0.30271	--	--	31.6709	0.284799	--	--	30.4847	0.188306	--	--	33.1152	0.561806	--	--	22.6639	0.704586	--	--	25.4679	0.705318	--	--	28.224	0.821186
--	--	20.5093	0.384638	--	--	34.4693	0.303301	--	--	31.7172	0.285462	--	--	30.5287	0.18875	--	--	33.1394	0.561441	--	--	22.6927	0.703935	--	--	25.4959	0.704689	--	--	28.2526	0.820817
--	--	20.5229	0.385111	--	--	34.521	0.303892	--	--	31.7635	0.286124	--	--	30.5727	0.189194	--	--	33.1637	0.561075	--	--	22.7216	0.703283	--	--	25.5239	0.704059	--	--	28.2811	0.820447
--	--	20.5364	0.385585	--	--	34.5727	0.304483	--	--	31.8098	0.286786	--	--	30.6167	0.189637	--	--	33.1879	0.560709	--	--	22.7504	0.702631	--	--	25.5519	0.70343	--	--	28.3096	0.820078
--	--	20.5499	0.386058	--	--	34.6245	0.305075	--	--	31.8561	0.287449	--	--	30.6607	0.190081	--	--	33.2121	0.560344	--	--	22.7792	0.701979	--	--	25.58	0.702801	--	--	28.3382	0.819709
--	--	20.5634	0.386532	--	--	34.6762	0.305666	--	--	31.9024	0.288111	--	--	30.7047	0.190524	--	--	33.2363	0.559978	--	--	22.808	0.701328	--	--	25.608	0.702171	--	--	28.3667	0.81934
--	--	20.577	0.387005	--	--	34.7279	0.306257	--	--	31.9487	0.288774	--	--	30.7487	0.190968	--	--	33.2606	0.559613	--	--	22.8368	0.700676	--	--	25.636	0.701542	--	--	28.3953	0.81897
--	--	20.5905	0.387479	--	--	34.7796	0.306849	--	--	31.9951	0.289436	--	--	30.7927	0.191411	--	--	33.2848	0.559247	--	--	22.8656	0.700024	--	--	25.664	0.700913	--	--	28.4238	0.818601
--	--	20.604	0.387952	--	--	34.8313	0.30744	--	--	32.0414	0.290098	--	--	30.8367	0.191855	--	--	33.309	0.558881	--	--	22.8945	0.699373	--	--	25.6921	0.700283	--	--	28.4523	0.818232
--	--	20.6176	0.388425	--	--	34.883	0.308031	--	--	32.0877	0.290761	--	--	30.8807	0.192298	--	--	33.3332	0.558516	--	--	22.9233	0.698721	--	--	25.7201	0.699654	--	--	28.4809	0.817863
--	--	20.6311	0.388899	--	--	34.9347	0.308623	--	--	32.134	0.291423	--	--	30.9247	0.192742	--	--	33.3575	0.55815	--	--	22.9521	0.698069	--	--	25.7481	0.699024	--	--	28.5094	0.817494
--	--	20.6446	0.389372	--	--	34.9865	0.309214	--	--	32.1803	0.292086	--	--	30.9687	0.193186	--	--	33.3817	0.557784	--	--	22.9809	0.697417	--	--	25.7761	0.698395	--	--	28.5379	0.817124
--	--	20.6582	0.389846	--	--	35.0382	0.309805	--	--	32.2266	0.292748	--	--	31.0127	0.193629	--	--	33.4059	0.557419	--	--	23.0097	0.696766	--	--	25.8041	0.697766	--	--	28.5665	0.816755
--	--	20.6717	0.390319	--	--	35.0899	0.310397	--	--	32.2729	0.293411	--	--	31.0567	0.194073	--	--	33.4301	0.557053	--	--	23.0385	0.696114	--	--	25.8322	0.697136	--	--	28.595	0.816386
--	--	20.6852	0.390792	--	--	35.1416	0.310988	--	--	32.3192	0.294073	--	--	31.1007	0.194516	--	--	33.4544	0.556688	--	--	23.0674	0.695462	--	--	25.8602	0.696507	--	--	28.6236	0.816017
--	--	20.6987	0.391266	--	--	35.1933	0.311579	--	--	32.3655	0.294735	--	--	31.1447	0.19496	--	--	33.4786	0.556322	--	--	23.0962	0.694811	--	--	25.8882	0.695878	--	--	28.6521	0.815647
--	--	20.7123	0.391739	--	--	35.245	0.31217	--	--	32.4118	0.295398	--	--	31.1887	0.195403	--	--	33.5028	0.555956	--	--	23.125	0.694159	--	--	25.9162	0.695248	--	--	28.6806	0.815278
--	--	20.7258	0.392213	--	--	35.2968	0.312762	--	--	32.4581	0.29606	--	--	31.2327	0.195847	--	--	33.527	0.555591	--	--	23.1538	0.693507	--	--	25.9443	0.694619	--	--	28.7092	0.814909
--	--	20.7393	0.392686	--	--	35.3485	0.313353	--	--	32.5044	0.296723	--	--	31.2767	0.19629	--	--	33.5513	0.555225	--	--	23.1826	0.692855	--	--	25.9723	0.69399	--	--	28.7377	0.81454
--	--	20.7529	0.393159	--	--	35.4002	0.313944	--	--	32.5507	0.297385	--	--	31.3207	0.196734	--	--	33.5755	0.554859	--	--	23.2115	0.692204	--	--	26.0003	0.69336	--	--	28.7662	0.81417
--	--	20.7664	0.393633	--	--	35.4519	0.314536	--	--	32.597	0.298047	--	--	31.3648	0.197177	--	--	33.5997	0.554494	--	--	23.2403	0.691552	--	--	26.0283	0.692731	--	--	28.7948	0.813801
--	--	20.7799	0.394106	--	--	35.5036	0.315127	--	--	32.6433	0.29871	--	--	31.4088	0.197621	--	--	33.6239	0.554128	--	--	23.2691	0.6909	--	--	26.0564	0.692101	--	--	28.8233	0.813432
--	--	20.7935	0.39458	--	--	35.5553	0.315718	--	--	32.6897	0.299372	--	--	31.4528	0.198065	--	--	33.6481	0.553763	--	--	23.2979	0.690249	--	--	26.0844	0.691472	--	--	28.8518	0.813063
--	--	20.807	0.395053	--	--	35.607	0.31631	--	--	32.736	0.300035	--	--	31.4968	0.198508	--	--	33.6724	0.553397	--	--	23.3267	0.689597	--	--	26.1124	0.690843	--	--	28.8804	0.812693
--	--	20.8205	0.395526	--	--	35.6588	0.316901	--	--	32.7823	0.300697	--	--	31.5408	0.198952	--	--	33.6966	0.553031	--	--	23.3555	0.688945	--	--	26.1404	0.690213	--	--	28.9089	0.812324
--	--	20.8341	0.396	--	--	35.7105	0.317492	--	--	32.8286	0.30136	--	--	31.5848	0.199395	--	--	33.7208	0.552666	--	--	23.3844	0.688293	--	--	26.1684	0.689584	--	--	28.9375	0.811955
--	--	20.8476	0.396473	--	--	35.7622	0.318084	--	--	32.8749	0.302022	--	--	31.6288	0.199839	--	--	33.745	0.5523	--	--	23.4132	0.687642	--	--	26.1965	0.688955	--	--	28.966	0.811586
--	--	20.8611	0.396947	--	--	35.8139	0.318675	--	--	32.9212	0.302684	--	--	31.6728	0.200282	--	--	33.7693	0.551934	--	--	23.442	0.68699	--	--	26.2245	0.688325	--	--	28.9945	0.811216
--	--	20.8746	0.39742	--	--	35.8656	0.319266	--	--	32.9675	0.303347	--	--	31.7168	0.200726	--	--	33.7935	0.551569	--	--	23.4708	0.686338	--	--	26.2525	0.687696	--	--	29.0231	0.810847
--	--	20.8882	0.397893	--	--	35.9173	0.319857	--	--	33.0138	0.304009	--	--	31.7608	0.201169	--	--	33.8177	0.551203	--	--	23.4996	0.685687	--	--	26.2805	0.687067	--	--	29.0516	0.810478
--	--	20.9017	0.398367	--	--	35.969	0.320449	--	--	33.0601	0.304672	--	--	31.8048	0.201613	--	--	33.8419	0.550838	--	--	23.5284	0.685035	--	--	26.3086	0.686437	--	--	29.0801	0.810109
--	--	20.9152	0.39884	--	--	36.0208	0.32104	--	--	33.1064	0.305334	--	--	31.8488	0.202056	--	--	33.8662	0.550472	--	--	23.5573	0.684383	--	--	26.3366	0.685808	--	--	29.1087	0.80974
--	--	20.9288	0.399314	--	--	36.0725	0.321631	--	--	33.1527	0.305997	--	--	31.8928	0.2025	--	--	33.8904	0.550106	--	--	23.5861	0.683731	--	--	26.3646	0.685178	--	--	29.1372	0.80937
--	--	20.9423	0.399787	--	--	36.1242	0.322223	--	--	33.199	0.306659	--	--	31.9368	0.202944	--	--	33.9146	0.549741	--	--	23.6149	0.68308	--	--	26.3926	0.684549	--	--	29.1657	0.809001
--	--	20.9558	0.40026	--	--	36.1759	0.322814	--	--	33.2453	0.307321	--	--	31.9808	0.203387	--	--	33.9388	0.549375	--	--	23.6437	0.682428	--	--	26.4206	0.68392	--	--	29.1943	0.808632
--	--	20.9694	0.400734	--	--	36.2276	0.323405	--	--	33.2916	0.307984	--	--	32.0248	0.203831	--	--	33.9631	0.549009	--	--	23.6725	0.681776	--	--	26.4487	0.68329	--	--	29.2228	0.808263
--	--	20.9829	0.401207	--	--	36.2793	0.323997	--	--	33.3379	0.308646	--	--	32.0688	0.204274	--	--	33.9873	0.548644	--	--	23.7013	0.681125	--	--	26.4767	0.682661	--	--	29.2514	0.807893
--	--	20.9964	0.401681	--	--	36.331	0.324588	--	--	33.3842	0.309309	--	--	32.1128	0.204718	--	--	34.0115	0.548278	--	--	23.7302	0.680473	--	--	26.5047	0.682032	--	--	29.2799	0.807524
--	--	21.0099	0.402154	--	--	36.3828	0.325179	--	--	33.4306	0.309971	--	--	32.1568	0.205161	--	--	34.0357	0.547913	--	--	23.759	0.679821	--	--	26.5327	0.681402	--	--	29.3084	0.807155
--	--	21.0235	0.402627	--	--	36.4345	0.325771	--	--	33.4769	0.310633	--	--	32.2008	0.205605	--	--	34.06	0.547547	--	--	23.7878	0.679169	--	--	26.5608	0.680773	--	--	29.337	0.806786
--	--	21.037	0.403101	--	--	36.4862	0.326362	--	--	33.5232	0.311296	--	--	32.2448	0.206048	--	--	34.0842	0.547181	--	--	23.8166	0.678518	--	--	26.5888	0.680144	--	--	29.3655	0.806416
--	--	21.0505	0.403574	--	--	36.5379	0.326953	--	--	33.5695	0.311958	--	--	32.2888	0.206492	--	--	34.1084	0.546816	--	--	23.8454	0.677866	--	--	26.6168	0.679514	--	--	29.394	0.806047
--	--	21.0641	0.404048	--	--	36.5896	0.327544	--	--	33.6158	0.312621	--	--	32.3328	0.206935	--	--	34.1326	0.54645	--	--	23.8743	0.677214	--	--	26.6448	0.678885	--	--	29.4226	0.805678
--	--	21.0776	0.404521	--	--	36.6413	0.328136	--	--	33.6621	0.313283	--	--	32.3768	0.207379	--	--	34.1569	0.546084	--	--	23.9031	0.676563	--	--	26.6728	0.678255	--	--	29.4511	0.805309
--	--	21.0911	0.404994	--	--	36.693	0.328727	--	--	33.7084	0.313946	--	--	32.4208	0.207823	--	--	34.1811	0.545719	--	--	23.9319	0.675911	--	--	26.7009	0.677626	--	--	29.4796	0.804939
--	--	21.1047	0.405468	--	--	36.7448	0.329318	--	--	33.7547	0.314608	--	--	32.4648	0.208266	--	--	34.2053	0.545353	--	--	23.9607	0.675259	--	--	26.7289	0.676997	--	--	29.5082	0.80457
--	--	21.1182	0.405941	--	--	36.7965	0.32991	--	--	33.801	0.31527	--	--	32.5088	0.20871	--	--	34.2295	0.544988	--	--	23.9895	0.674607	--	--	26.7569	0.676367	--	--	29.5367	0.804201
--	--	21.1317	0.406415	--	--	36.8482	0.330501	--	--	33.8473	0.315933	--	--	32.5528	0.209153	--	--	34.2538	0.544622	--	--	24.0183	0.673956	--	--	26.7849	0.675738	--	--	29.5653	0.803832
--	--	21.1452	0.406888	--	--	36.8999	0.331092	--	--	33.8936	0.316595	--	--	32.5968	0.209597	--	--	34.278	0.544256	--	--	24.0472	0.673304	--	--	26.813	0.675109	--	--	29.5938	0.803463
--	--	21.1588	0.407361	--	--	36.9516	0.331684	--	--	33.9399	0.317258	--	--	32.6408	0.21004	--	--	34.3022	0.543891	--	--	24.076	0.672652	--	--	26.841	0.674479	--	--	29.6223	0.803093
--	--	21.1723	0.407835	--	--	37.0033	0.332275	--	--	33.9862	0.31792	--	--	32.6848	0.210484	--	--	34.3264	0.543525	--	--	24.1048	0.672001	--	--	26.869	0.67385	--	--	29.6509	0.802724
--	--	21.1858	0.408308	--	--	37.055	0.332866	--	--	34.0325	0.318582	--	--	32.7289	0.210927	--	--	34.3506	0.543159	--	--	24.1336	0.671349	--	--	26.897	0.673221	--	--	29.6794	0.802355
--	--	21.1994	0.408782	--	--	37.1068	0.333458	--	--	34.0788	0.319245	--	--	32.7729	0.211371	--	--	34.3749	0.542794	--	--	24.1624	0.670697	--	--	26.925	0.672591	--	--	29.7079	0.801986
--	--	21.2129	0.409255	--	--	37.1585	0.334049	--	--	34.1252	0.319907	--	--	32.8169	0.211815	--	--	34.3991	0.542428	--	--	24.1912	0.670045	--	--	26.9531	0.671962	--	--	29.7365	0.801616
--	--	21.2264	0.409728	--	--	37.2102	0.33464	--	--	34.1715	0.32057	--	--	32.8609	0.212258	--	--	34.4233	0.542063	--	--	24.2201	0.669394	--	--	26.9811	0.671332	--	--	29.765	0.801247
--	--	21.24	0.410202	--	--	37.2619	0.335231	--	--	34.2178	0.321232	--	--	32.9049	0.212702	--	--	34.4475	0.541697	--	--	24.2489	0.668742	--	--	27.0091	0.670703	--	--	29.7935	0.800878
--	--	21.2535	0.410675	--	--	37.3136	0.335823	--	--	34.2641	0.321895	--	--	32.9489	0.213145	--	--	34.4718	0.541331	--	--	24.2777	0.66809	--	--	27.0371	0.670074	--	--	29.8221	0.800509
--	--	21.267	0.411149	--	--	37.3653	0.336414	--	--	34.3104	0.322557	--	--	32.9929	0.213589	--	--	34.496	0.540966	--	--	24.3065	0.667438	--	--	27.0652	0.669444	--	--	29.8506	0.800139
--	--	21.2805	0.411622	--	--	37.417	0.337005	--	--	34.3567	0.323219	--	--	33.0369	0.214032	--	--	34.5202	0.5406	--	--	24.3353	0.666787	--	--	27.0932	0.668815	--	--	29.8792	0.79977
--	--	21.2941	0.412095	--	--	37.4688	0.337597	--	--	34.403	0.323882	--	--	33.0809	0.214476	--	--	34.5444	0.540234	--	--	24.3641	0.666135	--	--	27.1212	0.668186	--	--	29.9077	0.799401
--	--	21.3076	0.412569	--	--	37.5205	0.338188	--	--	34.4493	0.324544	--	--	33.1249	0.214919	--	--	34.5687	0.539869	--	--	24.393	0.665483	--	--	27.1492	0.667556	--	--	29.9362	0.799032
--	--	21.3211	0.413042	--	--	37.5722	0.338779	--	--	34.4956	0.325207	--	--	33.1689	0.215363	--	--	34.5929	0.539503	--	--	24.4218	0.664832	--	--	27.1772	0.666927	--	--	29.9648	0.798662
--	--	21.3347	0.413516	--	--	37.6239	0.339371	--	--	34.5419	0.325869	--	--	33.2129	0.215806	--	--	34.6171	0.539138	--	--	24.4506	0.66418	--	--	27.2053	0.666298	--	--	29.9933	0.798293
--	--	21.3482	0.413989	--	--	37.6756	0.339962	--	--	34.5882	0.326532	--	--	33.2569	0.21625	--	--	34.6413	0.538772	--	--	24.4794	0.663528	--	--	27.2333	0.665668	--	--	30.0218	0.797924
--	--	21.3617	0.414462	--	--	37.7273	0.340553	--	--	34.6345	0.327194	--	--	33.3009	0.216694	--	--	34.6656	0.538406	--	--	24.5082	0.662876	--	--	27.2613	0.665039	--	--	30.0504	0.797555
--	--	21.3753	0.414936	--	--	37.7791	0.341145	--	--	34.6808	0.327856	--	--	33.3449	0.217137	--	--	34.6898	0.538041	--	--	24.537	0.662225	--	--	27.2893	0.664409	--	--	30.0789	0.797185
--	--	21.3888	0.415409	--	--	37.8308	0.341736	--	--	34.7271	0.328519	--	--	33.3889	0.217581	--	--	34.714	0.537675	--	--	24.5659	0.661573	--	--	27.3174	0.66378	--	--	30.1074	0.796816
--	--	21.4023	0.415883	--	--	37.8825	0.342327	--	--	34.7734	0.329181	--	--	33.4329	0.218024	--	--	34.7382	0.53731	--	--	24.5947	0.660921	--	--	27.3454	0.663151	--	--	30.136	0.796447
--	--	21.4158	0.416356	--	--	37.9342	0.342918	--	--	34.8198	0.329844	--	--	33.4769	0.218468	--	--	34.7625	0.536944	--	--	24.6235	0.66027	--	--	27.3734	0.662521	--	--	30.1645	0.796078
--	--	21.4294	0.416829	--	--	37.9859	0.34351	--	--	34.8661	0.330506	--	--	33.5209	0.218911	--	--	34.7867	0.536578	--	--	24.6523	0.659618	--	--	27.4014	0.661892	--	--	30.1931	0.795709
--	--	21.4429	0.417303	--	--	38.0376	0.344101	--	--	34.9124	0.331168	--	--	33.5649	0.219355	--	--	34.8109	0.536213	--	--	24.6811	0.658966	--	--	27.4295	0.661263	--	--	30.2216	0.795339
--	--	21.4564	0.417776	--	--	38.0893	0.344692	--	--	34.9587	0.331831	--	--	33.6089	0.219798	--	--	34.8351	0.535847	--	--	24.71	0.658314	--	--	27.4575	0.660633	--	--	30.2501	0.79497
--	--	21.47	0.41825	--	--	38.1411	0.345284	--	--	35.005	0.332493	--	--	33.6529	0.220242	--	--	34.8594	0.535481	--	--	24.7388	0.657663	--	--	27.4855	0.660004	--	--	30.2787	0.794601
--	--	21.4835	0.418723	--	--	38.1928	0.345875	--	--	35.0513	0.333156	--	--	33.6969	0.220685	--	--	34.8836	0.535116	--	--	24.7676	0.657011	--	--	27.5135	0.659375	--	--	30.3072	0.794232
--	--	21.497	0.419196	--	--	38.2445	0.346466	--	--	35.0976	0.333818	--	--	33.7409	0.221129	--	--	34.9078	0.53475	--	--	24.7964	0.656359	--	--	27.5415	0.658745	--	--	30.3357	0.793862
--	--	21.5106	0.41967	--	--	38.2962	0.347058	--	--	35.1439	0.334481	--	--	33.7849	0.221573	--	--	34.932	0.534385	--	--	24.8252	0.655708	--	--	27.5696	0.658116	--	--	30.3643	0.793493
--	--	21.5241	0.420143	--	--	38.3479	0.347649	--	--	35.1902	0.335143	--	--	33.8289	0.222016	--	--	34.9563	0.534019	--	--	24.854	0.655056	--	--	27.5976	0.657486	--	--	30.3928	0.793124
--	--	21.5376	0.420617	--	--	38.3996	0.34824	--	--	35.2365	0.335805	--	--	33.8729	0.22246	--	--	34.9805	0.533653	--	--	24.8829	0.654404	--	--	27.6256	0.656857	--	--	30.4213	0.792755
--	--	21.5512	0.42109	--	--	38.4513	0.348832	--	--	35.2828	0.336468	--	--	33.9169	0.222903	--	--	35.0047	0.533288	--	--	24.9117	0.653752	--	--	27.6536	0.656228	--	--	30.4499	0.792385
--	--	21.5647	0.421563	--	--	38.5031	0.349423	--	--	35.3291	0.33713	--	--	33.9609	0.223347	--	--	35.0289	0.532922	--	--	24.9405	0.653101	--	--	27.6817	0.655598	--	--	30.4784	0.792016
--	--	21.5782	0.422037	--	--	38.5548	0.350014	--	--	35.3754	0.337793	--	--	34.0049	0.22379	--	--	35.0531	0.532556	--	--	24.9693	0.652449	--	--	27.7097	0.654969	--	--	30.507	0.791647
--	--	21.5917	0.42251	--	--	38.6065	0.350605	--	--	35.4217	0.338455	--	--	34.0489	0.224234	--	--	35.0774	0.532191	--	--	24.9981	0.651797	--	--	27.7377	0.65434	--	--	30.5355	0.791278
--	--	21.6053	0.422984	--	--	38.6582	0.351197	--	--	35.468	0.339117	--	--	34.093	0.224677	--	--	35.1016	0.531825	--	--	25.0269	0.651146	--	--	27.7657	0.65371	--	--	30.564	0.790908
--	--	21.6188	0.423457	--	--	38.7099	0.351788	--	--	35.5143	0.33978	--	--	34.137	0.225121	--	--	35.1258	0.53146	--	--	25.0558	0.650494	--	--	27.7937	0.653081	--	--	30.5926	0.790539
--	--	21.6323	0.42393	--	--	38.7616	0.352379	--	--	35.5607	0.340442	--	--	34.181	0.225564	--	--	35.15	0.531094	--	--	25.0846	0.649842	--	--	27.8218	0.652452	--	--	30.6211	0.79017
--	--	21.6459	0.424404	--	--	38.8133	0.352971	--	--	35.607	0.341105	--	--	34.225	0.226008	--	--	35.1743	0.530728	--	--	25.1134	0.64919	--	--	27.8498	0.651822	--	--	30.6496	0.789801
--	--	21.6594	0.424877	--	--	38.8651	0.353562	--	--	35.6533	0.341767	--	--	34.269	0.226452	--	--	35.1985	0.530363	--	--	25.1422	0.648539	--	--	27.8778	0.651193	--	--	30.6782	0.789431
--	--	21.6729	0.425351	--	--	38.9168	0.354153	--	--	35.6996	0.34243	--	--	34.313	0.226895	--	--	35.2227	0.529997	--	--	25.171	0.647887	--	--	27.9058	0.650564	--	--	30.7067	0.789062
--	--	21.6865	0.425824	--	--	38.9685	0.354745	--	--	35.7459	0.343092	--	--	34.357	0.227339	--	--	35.2469	0.529631	--	--	25.1998	0.647235	--	--	27.9339	0.649934	--	--	30.7353	0.788693
--	--	21.7	0.426297	--	--	39.0202	0.355336	--	--	35.7922	0.343754	--	--	34.401	0.227782	--	--	35.2712	0.529266	--	--	25.2287	0.646584	--	--	27.9619	0.649305	--	--	30.7638	0.788324
--	--	21.7135	0.426771	--	--	39.0719	0.355927	--	--	35.8385	0.344417	--	--	34.445	0.228226	--	--	35.2954	0.5289	--	--	25.2575	0.645932	--	--	27.9899	0.648675	--	--	30.7923	0.787955
--	--	21.727	0.427244	--	--	39.1236	0.356518	--	--	35.8848	0.345079	--	--	34.489	0.228669	--	--	35.3196	0.528535	--	--	25.2863	0.64528	--	--	28.0179	0.648046	--	--	30.8209	0.787585
--	--	21.7406	0.427718	--	--	39.1753	0.35711	--	--	35.9311	0.345742	--	--	34.533	0.229113	--	--	35.3438	0.528169	--	--	25.3151	0.644628	--	--	28.0459	0.647417	--	--	30.8494	0.787216
--	--	21.7541	0.428191	--	--	39.2271	0.357701	--	--	35.9774	0.346404	--	--	34.577	0.229556	--	--	35.3681	0.527803	--	--	25.3439	0.643977	--	--	28.074	0.646787	--	--	30.8779	0.786847
--	--	21.7676	0.428664	--	--	39.2788	0.358292	--	--	36.0237	0.347067	--	--	34.621	0.23	--	--	35.3923	0.527438	--	--	25.3727	0.643325	--	--	28.102	0.646158	--	--	30.9065	0.786478
--	--	21.7812	0.429138	--	--	39.3305	0.358884	--	--	36.07	0.347729	--	--	34.665	0.230443	--	--	35.4165	0.527072	--	--	25.4016	0.642673	--	--	28.13	0.645529	--	--	30.935	0.786108
--	--	21.7947	0.429611	--	--	39.3822	0.359475	--	--	36.1163	0.348391	--	--	34.709	0.230887	--	--	35.4407	0.526706	--	--	25.4304	0.642022	--	--	28.158	0.644899	--	--	30.9635	0.785739
--	--	21.8082	0.430085	--	--	39.4339	0.360066	--	--	36.1626	0.349054	--	--	34.753	0.231331	--	--	35.465	0.526341	--	--	25.4592	0.64137	--	--	28.1861	0.64427	--	--	30.9921	0.78537
--	--	21.8218	0.430558	--	--	39.4856	0.360658	--	--	36.2089	0.349716	--	--	34.797	0.231774	--	--	35.4892	0.525975	--	--	25.488	0.640718	--	--	28.2141	0.643641	--	--	31.0206	0.785001
--	--	21.8353	0.431031	--	--	39.5373	0.361249	--	--	36.2553	0.350379	--	--	34.841	0.232218	--	--	35.5134	0.52561	--	--	25.5168	0.640066	--	--	28.2421	0.643011	--	--	31.0492	0.784631
--	--	21.8488	0.431505	--	--	39.5891	0.36184	--	--	36.3016	0.351041	--	--	34.885	0.232661	--	--	35.5376	0.525244	--	--	25.5457	0.639415	--	--	28.2701	0.642382	--	--	31.0777	0.784262
--	--	21.8623	0.431978	--	--	39.6408	0.362432	--	--	36.3479	0.351703	--	--	34.929	0.233105	--	--	35.5619	0.524878	--	--	25.5745	0.638763	--	--	28.2981	0.641752	--	--	31.1062	0.783893
--	--	21.8759	0.432452	--	--	39.6925	0.363023	--	--	36.3942	0.352366	--	--	34.973	0.233548	--	--	35.5861	0.524513	--	--	25.6033	0.638111	--	--	28.3262	0.641123	--	--	31.1348	0.783524
--	--	21.8894	0.432925	--	--	39.7442	0.363614	--	--	36.4405	0.353028	--	--	35.017	0.233992	--	--	35.6103	0.524147	--	--	25.6321	0.63746	--	--	28.3542	0.640494	--	--	31.1633	0.783154
--	--	21.9029	0.433398	--	--	39.7959	0.364205	--	--	36.4868	0.353691	--	--	35.061	0.234435	--	--	35.6345	0.523781	--	--	25.6609	0.636808	--	--	28.3822	0.639864	--	--	31.1918	0.782785
--	--	21.9165	0.433872	--	--	39.8476	0.364797	--	--	36.5331	0.354353	--	--	35.105	0.234879	--	--	35.6588	0.523416	--	--	25.6897	0.636156	--	--	28.4102	0.639235	--	--	31.2204	0.782416
--	--	21.93	0.434345	--	--	39.8993	0.365388	--	--	36.5794	0.355016	--	--	35.149	0.235323	--	--	35.683	0.52305	--	--	25.7186	0.635504	--	--	28.4383	0.638606	--	--	31.2489	0.782047
--	--	21.9435	0.434819	--	--	39.9511	0.365979	--	--	36.6257	0.355678	--	--	35.193	0.235766	--	--	35.7072	0.522685	--	--	25.7474	0.634853	--	--	28.4663	0.637976	--	--	31.2774	0.781678
--	--	21.9571	0.435292	--	--	40.0028	0.366571	--	--	36.672	0.35634	--	--	35.237	0.23621	--	--	35.7314	0.522319	--	--	25.7762	0.634201	--	--	28.4943	0.637347	--	--	31.306	0.781308
--	--	21.9706	0.435765	--	--	40.0545	0.367162	--	--	36.7183	0.357003	--	--	35.281	0.236653	--	--	35.7557	0.521953	--	--	25.805	0.633549	--	--	28.5223	0.636718	--	--	31.3345	0.780939
--	--	21.9841	0.436239	--	--	40.1062	0.367753	--	--	36.7646	0.357665	--	--	35.325	0.237097	--	--	35.7799	0.521588	--	--	25.8338	0.632898	--	--	28.5504	0.636088	--	--	31.3631	0.78057
--	--	21.9976	0.436712	--	--	40.1579	0.368345	--	--	36.8109	0.358328	--	--	35.369	0.23754	--	--	35.8041	0.521222	--	--	25.8626	0.632246	--	--	28.5784	0.635459	--	--	31.3916	0.780201
--	--	22.0112	0.437186	--	--	40.2096	0.368936	--	--	36.8572	0.35899	--	--	35.413	0.237984	--	--	35.8283	0.520856	--	--	25.8915	0.631594	--	--	28.6064	0.634829	--	--	31.4201	0.779831
--	--	22.0247	0.437659	--	--	40.2614	0.369527	--	--	36.9035	0.359652	--	--	35.4571	0.238427	--	--	35.8525	0.520491	--	--	25.9203	0.630942	--	--	28.6344	0.6342	--	--	31.4487	0.779462
--	--	22.0382	0.438133	--	--	40.3131	0.370119	--	--	36.9499	0.360315	--	--	35.5011	0.238871	--	--	35.8768	0.520125	--	--	25.9491	0.630291	--	--	28.6624	0.633571	--	--	31.4772	0.779093
--	--	22.0518	0.438606	--	--	40.3648	0.37071	--	--	36.9962	0.360977	--	--	35.5451	0.239314	--	--	35.901	0.51976	--	--	25.9779	0.629639	--	--	28.6905	0.632941	--	--	31.5057	0.778724
--	--	22.0653	0.439079	--	--	40.4165	0.371301	--	--	37.0425	0.36164	--	--	35.5891	0.239758	--	--	35.9252	0.519394	--	--	26.0067	0.628987	--	--	28.7185	0.632312	--	--	31.5343	0.778354
--	--	22.0788	0.439553	--	--	40.4682	0.371892	--	--	37.0888	0.362302	--	--	35.6331	0.240202	--	--	35.9494	0.519028	--	--	26.0355	0.628336	--	--	28.7465	0.631683	--	--	31.5628	0.777985
--	--	22.0924	0.440026	--	--	40.5199	0.372484	--	--	37.1351	0.362965	--	--	35.6771	0.240645	--	--	35.9737	0.518663	--	--	26.0644	0.627684	--	--	28.7745	0.631053	--	--	31.5913	0.777616
--	--	22.1059	0.4405	--	--	40.5716	0.373075	--	--	37.1814	0.363627	--	--	35.7211	0.241089	--	--	35.9979	0.518297	--	--	26.0932	0.627032	--	--	28.8026	0.630424	--	--	31.6199	0.777247
--	--	22.1194	0.440973	--	--	40.6234	0.373666	--	--	37.2277	0.364289	--	--	35.7651	0.241532	--	--	36.0221	0.517931	--	--	26.122	0.62638	--	--	28.8306	0.629795	--	--	31.6484	0.776877
--	--	22.1329	0.441446	--	--	40.6751	0.374258	--	--	37.274	0.364952	--	--	35.8091	0.241976	--	--	36.0463	0.517566	--	--	26.1508	0.625729	--	--	28.8586	0.629165	--	--	31.677	0.776508
--	--	22.1465	0.44192	--	--	40.7268	0.374849	--	--	37.3203	0.365614	--	--	35.8531	0.242419	--	--	36.0706	0.5172	--	--	26.1796	0.625077	--	--	28.8866	0.628536	--	--	31.7055	0.776139
--	--	22.16	0.442393	--	--	40.7785	0.37544	--	--	37.3666	0.366277	--	--	35.8971	0.242863	--	--	36.0948	0.516835	--	--	26.2084	0.624425	--	--	28.9146	0.627906	--	--	31.734	0.77577
--	--	22.1735	0.442867	--	--	40.8302	0.376032	--	--	37.4129	0.366939	--	--	35.9411	0.243306	--	--	36.119	0.516469	--	--	26.2373	0.623774	--	--	28.9427	0.627277	--	--	31.7626	0.7754
--	--	22.1871	0.44334	--	--	40.8819	0.376623	--	--	37.4592	0.367602	--	--	35.9851	0.24375	--	--	36.1432	0.516103	--	--	26.2661	0.623122	--	--	28.9707	0.626648	--	--	31.7911	0.775031
--	--	22.2006	0.443813	--	--	40.9336	0.377214	--	--	37.5055	0.368264	--	--	36.0291	0.244193	--	--	36.1675	0.515738	--	--	26.2949	0.62247	--	--	28.9987	0.626018	--	--	31.8196	0.774662
--	--	22.2141	0.444287	--	--	40.9854	0.377806	--	--	37.5518	0.368926	--	--	36.0731	0.244637	--	--	36.1917	0.515372	--	--	26.3237	0.621818	--	--	29.0267	0.625389	--	--	31.8482	0.774293
--	--	22.2277	0.44476	--	--	41.0371	0.378397	--	--	37.5981	0.369589	--	--	36.1171	0.245081	--	--	36.2159	0.515006	--	--	26.3525	0.621167	--	--	29.0548	0.62476	--	--	31.8767	0.773924
--	--	22.2412	0.445234	--	--	41.0888	0.378988	--	--	37.6444	0.370251	--	--	36.1611	0.245524	--	--	36.2401	0.514641	--	--	26.3814	0.620515	--	--	29.0828	0.62413	--	--	31.9052	0.773554
--	--	22.2547	0.445707	--	--	41.1405	0.379579	--	--	37.6908	0.370914	--	--	36.2051	0.245968	--	--	36.2644	0.514275	--	--	26.4102	0.619863	--	--	29.1108	0.623501	--	--	31.9338	0.773185
--	--	22.2683	0.44618	--	--	41.1922	0.380171	--	--	37.7371	0.371576	--	--	36.2491	0.246411	--	--	36.2886	0.51391	--	--	26.439	0.619212	--	--	29.1388	0.622872	--	--	31.9623	0.772816
--	--	22.2818	0.446654	--	--	41.2439	0.380762	--	--	37.7834	0.372238	--	--	36.2931	0.246855	--	--	36.3128	0.513544	--	--	26.4678	0.61856	--	--	29.1668	0.622242	--	--	31.9909	0.772447
--	--	22.2953	0.447127	--	--	41.2956	0.381353	--	--	37.8297	0.372901	--	--	36.3371	0.247298	--	--	36.337	0.513178	--	--	26.4966	0.617908	--	--	29.1949	0.621613	--	--	32.0194	0.772077
--	--	22.3088	0.447601	--	--	41.3474	0.381945	--	--	37.876	0.373563	--	--	36.3811	0.247742	--	--	36.3613	0.512813	--	--	26.5254	0.617256	--	--	29.2229	0.620983	--	--	32.0479	0.771708
--	--	22.3224	0.448074	--	--	41.3991	0.382536	--	--	37.9223	0.374226	--	--	36.4251	0.248185	--	--	36.3855	0.512447	--	--	26.5543	0.616605	--	--	29.2509	0.620354	--	--	32.0765	0.771339
--	--	22.3359	0.448547	--	--	41.4508	0.383127	--	--	37.9686	0.374888	--	--	36.4691	0.248629	--	--	36.4097	0.512081	--	--	26.5831	0.615953	--	--	29.2789	0.619725	--	--	32.105	0.77097
--	--	22.3494	0.449021	--	--	41.5025	0.383719	--	--	38.0149	0.375551	--	--	36.5131	0.249072	--	--	36.4339	0.511716	--	--	26.6119	0.615301	--	--	29.307	0.619095	--	--	32.1335	0.7706
--	--	22.363	0.449494	--	--	41.5542	0.38431	--	--	38.0612	0.376213	--	--	36.5571	0.249516	--	--	36.4582	0.51135	--	--	26.6407	0.614649	--	--	29.335	0.618466	--	--	32.1621	0.770231
--	--	22.3765	0.449968	--	--	41.6059	0.384901	--	--	38.1075	0.376875	--	--	36.6011	0.24996	--	--	36.4824	0.510985	--	--	26.6695	0.613998	--	--	29.363	0.617837	--	--	32.1906	0.769862
--	--	22.39	0.450441	--	--	41.6576	0.385493	--	--	38.1538	0.377538	--	--	36.6451	0.250403	--	--	36.5066	0.510619	--	--	26.6983	0.613346	--	--	29.391	0.617207	--	--	32.2191	0.769493
--	--	22.4036	0.450914	--	--	41.7094	0.386084	--	--	38.2001	0.3782	--	--	36.6891	0.250847	--	--	36.5308	0.510253	--	--	26.7272	0.612694	--	--	29.419	0.616578	--	--	32.2477	0.769123
--	--	22.4171	0.451388	--	--	41.7611	0.386675	--	--	38.2464	0.378863	--	--	36.7331	0.25129	--	--	36.555	0.509888	--	--	26.756	0.612043	--	--	29.4471	0.615949	--	--	32.2762	0.768754
--	--	22.4306	0.451861	--	--	41.8128	0.387266	--	--	38.2927	0.379525	--	--	36.7771	0.251734	--	--	36.5793	0.509522	--	--	26.7848	0.611391	--	--	29.4751	0.615319	--	--	32.3048	0.768385
--	--	22.4441	0.452335	--	--	41.8645	0.387858	--	--	38.339	0.380187	--	--	36.8211	0.252177	--	--	36.6035	0.509157	--	--	26.8136	0.610739	--	--	29.5031	0.61469	--	--	32.3333	0.768016
--	--	22.4577	0.452808	--	--	41.9162	0.388449	--	--	38.3854	0.38085	--	--	36.8652	0.252621	--	--	36.6277	0.508791	--	--	26.8424	0.610087	--	--	29.5311	0.61406	--	--	32.3618	0.767647
--	--	22.4712	0.453281	--	--	41.9679	0.38904	--	--	38.4317	0.381512	--	--	36.9092	0.253064	--	--	36.6519	0.508425	--	--	26.8712	0.609436	--	--	29.5592	0.613431	--	--	32.3904	0.767277
--	--	22.4847	0.453755	--	--	42.0196	0.389632	--	--	38.478	0.382175	--	--	36.9532	0.253508	--	--	36.6762	0.50806	--	--	26.9001	0.608784	--	--	29.5872	0.612802	--	--	32.4189	0.766908
--	--	22.4983	0.454228	--	--	42.0714	0.390223	--	--	38.5243	0.382837	--	--	36.9972	0.253951	--	--	36.7004	0.507694	--	--	26.9289	0.608132	--	--	29.6152	0.612172	--	--	32.4474	0.766539
--	--	22.5118	0.454702	--	--	42.1231	0.390814	--	--	38.5706	0.3835	--	--	37.0412	0.254395	--	--	36.7246	0.507328	--	--	26.9577	0.607481	--	--	29.6432	0.611543	--	--	32.476	0.76617
--	--	22.5253	0.455175	--	--	42.1748	0.391406	--	--	38.6169	0.384162	--	--	37.0852	0.254839	--	--	36.7488	0.506963	--	--	26.9865	0.606829	--	--	29.6713	0.610914	--	--	32.5045	0.7658
--	--	22.5389	0.455648	--	--	42.2265	0.391997	--	--	38.6632	0.384824	--	--	37.1292	0.255282	--	--	36.7731	0.506597	--	--	27.0153	0.606177	--	--	29.6993	0.610284	--	--	32.533	0.765431
--	--	22.5524	0.456122	--	--	42.2782	0.392588	--	--	38.7095	0.385487	--	--	37.1732	0.255726	--	--	36.7973	0.506232	--	--	27.0441	0.605525	--	--	29.7273	0.609655	--	--	32.5616	0.765062
--	--	22.5659	0.456595	--	--	42.3299	0.39318	--	--	38.7558	0.386149	--	--	37.2172	0.256169	--	--	36.8215	0.505866	--	--	27.073	0.604874	--	--	29.7553	0.609026	--	--	32.5901	0.764693
--	--	22.5794	0.457069	--	--	42.3816	0.393771	--	--	38.8021	0.386812	--	--	37.2612	0.256613	--	--	36.8457	0.5055	--	--	27.1018	0.604222	--	--	29.7833	0.608396	--	--	32.6187	0.764323
--	--	22.593	0.457542	--	--	42.4334	0.394362	--	--	38.8484	0.387474	--	--	37.3052	0.257056	--	--	36.87	0.505135	--	--	27.1306	0.60357	--	--	29.8114	0.607767	--	--	32.6472	0.763954
--	--	22.6065	0.458015	--	--	42.4851	0.394953	--	--	38.8947	0.388137	--	--	37.3492	0.2575	--	--	36.8942	0.504769	--	--	27.1594	0.602919	--	--	29.8394	0.607137	--	--	32.6757	0.763585
--	--	22.62	0.458489	--	--	42.5368	0.395545	--	--	38.941	0.388799	--	--	37.3932	0.257943	--	--	36.9184	0.504403	--	--	27.1882	0.602267	--	--	29.8674	0.606508	--	--	32.7043	0.763216
--	--	22.6336	0.458962	--	--	42.5885	0.396136	--	--	38.9873	0.389461	--	--	37.4372	0.258387	--	--	36.9426	0.504038	--	--	27.2171	0.601615	--	--	29.8954	0.605879	--	--	32.7328	0.762846
--	--	22.6471	0.459436	--	--	42.6402	0.396727	--	--	39.0336	0.390124	--	--	37.4812	0.258831	--	--	36.9669	0.503672	--	--	27.2459	0.600963	--	--	29.9235	0.605249	--	--	32.7613	0.762477
--	--	22.6606	0.459909	--	--	42.6919	0.397319	--	--	39.08	0.390786	--	--	37.5252	0.259274	--	--	36.9911	0.503307	--	--	27.2747	0.600312	--	--	29.9515	0.60462	--	--	32.7899	0.762108
--	--	22.6742	0.460382	--	--	42.7436	0.39791	--	--	39.1263	0.391449	--	--	37.5692	0.259718	--	--	37.0153	0.502941	--	--	27.3035	0.59966	--	--	29.9795	0.603991	--	--	32.8184	0.761739
--	--	22.6877	0.460856	--	--	42.7954	0.398501	--	--	39.1726	0.392111	--	--	37.6132	0.260161	--	--	37.0395	0.502575	--	--	27.3323	0.599008	--	--	30.0075	0.603361	--	--	32.847	0.761369
--	--	22.7012	0.461329	--	--	42.8471	0.399093	--	--	39.2189	0.392773	--	--	37.6572	0.260605	--	--	37.0638	0.50221	--	--	27.3611	0.598357	--	--	30.0355	0.602732	--	--	32.8755	0.761
--	--	22.7147	0.461803	--	--	42.8988	0.399684	--	--	39.2652	0.393436	--	--	37.7012	0.261048	--	--	37.088	0.501844	--	--	27.39	0.597705	--	--	30.0636	0.602103	--	--	32.904	0.760631
--	--	22.7283	0.462276	--	--	42.9505	0.400275	--	--	39.3115	0.394098	--	--	37.7452	0.261492	--	--	37.1122	0.501478	--	--	27.4188	0.597053	--	--	30.0916	0.601473	--	--	32.9326	0.760262
--	--	22.7418	0.462749	--	--	43.0022	0.400867	--	--	39.3578	0.394761	--	--	37.7892	0.261935	--	--	37.1364	0.501113	--	--	27.4476	0.596401	--	--	30.1196	0.600844	--	--	32.9611	0.759893
--	--	22.7553	0.463223	--	--	43.0539	0.401458	--	--	39.4041	0.395423	--	--	37.8332	0.262379	--	--	37.1607	0.500747	--	--	27.4764	0.59575	--	--	30.1476	0.600214	--	--	32.9896	0.759523
--	--	22.7689	0.463696	--	--	43.1057	0.402049	--	--	39.4504	0.396086	--	--	37.8772	0.262822	--	--	37.1849	0.500382	--	--	27.5052	0.595098	--	--	30.1757	0.599585	--	--	33.0182	0.759154
--	--	22.7824	0.46417	--	--	43.1574	0.40264	--	--	39.4967	0.396748	--	--	37.9212	0.263266	--	--	37.2091	0.500016	--	--	27.534	0.594446	--	--	30.2037	0.598956	--	--	33.0467	0.758785
--	--	22.7959	0.464643	--	--	43.2091	0.403232	--	--	39.543	0.39741	--	--	37.9652	0.26371	--	--	37.2333	0.49965	--	--	27.5629	0.593795	--	--	30.2317	0.598326	--	--	33.0752	0.758416
--	--	22.8095	0.465116	--	--	43.2608	0.403823	--	--	39.5893	0.398073	--	--	38.0092	0.264153	--	--	37.2575	0.499285	--	--	27.5917	0.593143	--	--	30.2597	0.597697	--	--	33.1038	0.758046
--	--	22.823	0.46559	--	--	43.3125	0.404414	--	--	39.6356	0.398735	--	--	38.0532	0.264597	--	--	37.2818	0.498919	--	--	27.6205	0.592491	--	--	30.2877	0.597068	--	--	33.1323	0.757677
--	--	22.8365	0.466063	--	--	43.3642	0.405006	--	--	39.6819	0.399398	--	--	38.0972	0.26504	--	--	37.306	0.498553	--	--	27.6493	0.591839	--	--	30.3158	0.596438	--	--	33.1609	0.757308
--	--	22.85	0.466537	--	--	43.4159	0.405597	--	--	39.7282	0.40006	--	--	38.1412	0.265484	--	--	37.3302	0.498188	--	--	27.6781	0.591188	--	--	30.3438	0.595809	--	--	33.1894	0.756939
--	--	22.8636	0.46701	--	--	43.4677	0.406188	--	--	39.7746	0.400722	--	--	38.1852	0.265927	--	--	37.3544	0.497822	--	--	27.7069	0.590536	--	--	30.3718	0.59518	--	--	33.2179	0.756569
--	--	22.8771	0.467483	--	--	43.5194	0.40678	--	--	39.8209	0.401385	--	--	38.2293	0.266371	--	--	37.3787	0.497457	--	--	27.7358	0.589884	--	--	30.3998	0.59455	--	--	33.2465	0.7562
--	--	22.8906	0.467957	--	--	43.5711	0.407371	--	--	39.8672	0.402047	--	--	38.2733	0.266814	--	--	37.4029	0.497091	--	--	27.7646	0.589233	--	--	30.4279	0.593921	--	--	33.275	0.755831
--	--	22.9042	0.46843	--	--	43.6228	0.407962	--	--	39.9135	0.40271	--	--	38.3173	0.267258	--	--	37.4271	0.496725	--	--	27.7934	0.588581	--	--	30.4559	0.593291	--	--	33.3035	0.755462
--	--	22.9177	0.468904	--	--	43.6745	0.408554	--	--	39.9598	0.403372	--	--	38.3613	0.267701	--	--	37.4513	0.49636	--	--	27.8222	0.587929	--	--	30.4839	0.592662	--	--	33.3321	0.755092
--	--	22.9312	0.469377	--	--	43.7262	0.409145	--	--	40.0061	0.404035	--	--	38.4053	0.268145	--	--	37.4756	0.495994	--	--	27.851	0.587277	--	--	30.5119	0.592033	--	--	33.3606	0.754723
--	--	22.9448	0.46985	--	--	43.7779	0.409736	--	--	40.0524	0.404697	--	--	38.4493	0.268589	--	--	37.4998	0.495628	--	--	27.8798	0.586626	--	--	30.5399	0.591403	--	--	33.3891	0.754354
--	--	22.9583	0.470324	--	--	43.8297	0.410327	--	--	40.0987	0.405359	--	--	38.4933	0.269032	--	--	37.524	0.495263	--	--	27.9087	0.585974	--	--	30.568	0.590774	--	--	33.4177	0.753985
--	--	22.9718	0.470797	--	--	43.8814	0.410919	--	--	40.145	0.406022	--	--	38.5373	0.269476	--	--	37.5482	0.494897	--	--	27.9375	0.585322	--	--	30.596	0.590145	--	--	33.4462	0.753615
--	--	22.9854	0.471271	--	--	43.9331	0.41151	--	--	40.1913	0.406684	--	--	38.5813	0.269919	--	--	37.5725	0.494532	--	--	27.9663	0.584671	--	--	30.624	0.589515	--	--	33.4748	0.753246
--	--	22.9989	0.471744	--	--	43.9848	0.412101	--	--	40.2376	0.407347	--	--	38.6253	0.270363	--	--	37.5967	0.494166	--	--	27.9951	0.584019	--	--	30.652	0.588886	--	--	33.5033	0.752877
--	--	23.0124	0.472217	--	--	44.0365	0.412693	--	--	40.2839	0.408009	--	--	38.6693	0.270806	--	--	37.6209	0.4938	--	--	28.0239	0.583367	--	--	30.6801	0.588257	--	--	33.5318	0.752508
--	--	23.0259	0.472691	--	--	44.0882	0.413284	--	--	40.3302	0.408672	--	--	38.7133	0.27125	--	--	37.6451	0.493435	--	--	28.0528	0.582715	--	--	30.7081	0.587627	--	--	33.5604	0.752139
--	--	23.0395	0.473164	--	--	44.1399	0.413875	--	--	40.3765	0.409334	--	--	38.7573	0.271693	--	--	37.6694	0.493069	--	--	28.0816	0.582064	--	--	30.7361	0.586998	--	--	33.5889	0.751769
--	--	23.053	0.473638	--	--	44.1917	0.414467	--	--	40.4228	0.409996	--	--	38.8013	0.272137	--	--	37.6936	0.492703	--	--	28.1104	0.581412	--	--	30.7641	0.586369	--	--	33.6174	0.7514
--	--	23.0665	0.474111	--	--	44.2434	0.415058	--	--	40.4691	0.410659	--	--	38.8453	0.27258	--	--	37.7178	0.492338	--	--	28.1392	0.58076	--	--	30.7921	0.585739	--	--	33.646	0.751031
--	--	23.0801	0.474584	--	--	44.2951	0.415649	--	--	40.5155	0.411321	--	--	38.8893	0.273024	--	--	37.742	0.491972	--	--	28.168	0.580109	--	--	30.8202	0.58511	--	--	33.6745	0.750662
--	--	23.0936	0.475058	--	--	44.3468	0.416241	--	--	40.5618	0.411984	--	--	38.9333	0.273468	--	--	37.7663	0.491607	--	--	28.1968	0.579457	--	--	30.8482	0.58448	--	--	33.703	0.750292
--	--	23.1071	0.475531	--	--	44.3985	0.416832	--	--	40.6081	0.412646	--	--	38.9773	0.273911	--	--	37.7905	0.491241	--	--	28.2257	0.578805	--	--	30.8762	0.583851	--	--	33.7316	0.749923
--	--	23.1207	0.476005	--	--	44.4502	0.417423	--	--	40.6544	0.413308	--	--	39.0213	0.274355	--	--	37.8147	0.490875	--	--	28.2545	0.578153	--	--	30.9042	0.583222	--	--	33.7601	0.749554
--	--	23.1342	0.476478	--	--	44.5019	0.418014	--	--	40.7007	0.413971	--	--	39.0653	0.274798	--	--	37.8389	0.49051	--	--	28.2833	0.577502	--	--	30.9323	0.582592	--	--	33.7887	0.749185
--	--	23.1477	0.476951	--	--	44.5537	0.418606	--	--	40.747	0.414633	--	--	39.1093	0.275242	--	--	37.8632	0.490144	--	--	28.3121	0.57685	--	--	30.9603	0.581963	--	--	33.8172	0.748815
--	--	23.1612	0.477425	--	--	44.6054	0.419197	--	--	40.7933	0.415296	--	--	39.1533	0.275685	--	--	37.8874	0.489778	--	--	28.3409	0.576198	--	--	30.9883	0.581334	--	--	33.8457	0.748446
--	--	23.1748	0.477898	--	--	44.6571	0.419788	--	--	40.8396	0.415958	--	--	39.1973	0.276129	--	--	37.9116	0.489413	--	--	28.3697	0.575547	--	--	31.0163	0.580704	--	--	33.8743	0.748077
--	--	23.1883	0.478372	--	--	44.7088	0.42038	--	--	40.8859	0.416621	--	--	39.2413	0.276572	--	--	37.9358	0.489047	--	--	28.3986	0.574895	--	--	31.0444	0.580075	--	--	33.9028	0.747708
--	--	23.2018	0.478845	--	--	44.7605	0.420971	--	--	40.9322	0.417283	--	--	39.2853	0.277016	--	--	37.96	0.488682	--	--	28.4274	0.574243	--	--	31.0724	0.579446	--	--	33.9313	0.747338
--	--	23.2154	0.479318	--	--	44.8122	0.421562	--	--	40.9785	0.417945	--	--	39.3293	0.27746	--	--	37.9843	0.488316	--	--	28.4562	0.573591	--	--	31.1004	0.578816	--	--	33.9599	0.746969
--	--	23.2289	0.479792	--	--	44.8639	0.422154	--	--	41.0248	0.418608	--	--	39.3733	0.277903	--	--	38.0085	0.48795	--	--	28.485	0.57294	--	--	31.1284	0.578187	--	--	33.9884	0.7466
--	--	23.2424	0.480265	--	--	44.9157	0.422745	--	--	41.0711	0.41927	--	--	39.4173	0.278347	--	--	38.0327	0.487585	--	--	28.5138	0.572288	--	--	31.1564	0.577557	--	--	34.0169	0.746231
--	--	23.256	0.480739	--	--	44.9674	0.423336	--	--	41.1174	0.419933	--	--	39.4613	0.27879	--	--	38.0569	0.487219	--	--	28.5426	0.571636	--	--	31.1845	0.576928	--	--	34.0455	0.745862
--	--	23.2695	0.481212	--	--	45.0191	0.423928	--	--	41.1637	0.420595	--	--	39.5053	0.279234	--	--	38.0812	0.486853	--	--	28.5715	0.570985	--	--	31.2125	0.576299	--	--	34.074	0.745492
--	--	23.283	0.481685	--	--	45.0708	0.424519	--	--	41.2101	0.421257	--	--	39.5493	0.279677	--	--	38.1054	0.486488	--	--	28.6003	0.570333	--	--	31.2405	0.575669	--	--	34.1026	0.745123
--	--	23.2965	0.482159	--	--	45.1225	0.42511	--	--	41.2564	0.42192	--	--	39.5934	0.280121	--	--	38.1296	0.486122	--	--	28.6291	0.569681	--	--	31.2685	0.57504	--	--	34.1311	0.744754
--	--	23.3101	0.482632	--	--	45.1742	0.425701	--	--	41.3027	0.422582	--	--	39.6374	0.280564	--	--	38.1538	0.485757	--	--	28.6579	0.569029	--	--	31.2966	0.574411	--	--	34.1596	0.744385
--	--	23.3236	0.483106	--	--	45.2259	0.426293	--	--	41.349	0.423245	--	--	39.6814	0.281008	--	--	38.1781	0.485391	--	--	28.6867	0.568378	--	--	31.3246	0.573781	--	--	34.1882	0.744015
--	--	23.3371	0.483579	--	--	45.2777	0.426884	--	--	41.3953	0.423907	--	--	39.7254	0.281451	--	--	38.2023	0.485025	--	--	28.7155	0.567726	--	--	31.3526	0.573152	--	--	34.2167	0.743646
--	--	23.3507	0.484052	--	--	45.3294	0.427475	--	--	41.4416	0.42457	--	--	39.7694	0.281895	--	--	38.2265	0.48466	--	--	28.7444	0.567074	--	--	31.3806	0.572523	--	--	34.2452	0.743277
--	--	23.3642	0.484526	--	--	45.3811	0.428067	--	--	41.4879	0.425232	--	--	39.8134	0.282339	--	--	38.2507	0.484294	--	--	28.7732	0.566423	--	--	31.4086	0.571893	--	--	34.2738	0.742908
--	--	23.3777	0.484999	--	--	45.4328	0.428658	--	--	41.5342	0.425894	--	--	39.8574	0.282782	--	--	38.275	0.483929	--	--	28.802	0.565771	--	--	31.4367	0.571264	--	--	34.3023	0.742538
--	--	23.3913	0.485473	--	--	45.4845	0.429249	--	--	41.5805	0.426557	--	--	39.9014	0.283226	--	--	38.2992	0.483563	--	--	28.8308	0.565119	--	--	31.4647	0.570634	--	--	34.3308	0.742169
--	--	23.4048	0.485946	--	--	45.5362	0.429841	--	--	41.6268	0.427219	--	--	39.9454	0.283669	--	--	38.3234	0.483197	--	--	28.8596	0.564467	--	--	31.4927	0.570005	--	--	34.3594	0.7418
--	--	23.4183	0.486419	--	--	45.588	0.430432	--	--	41.6731	0.427882	--	--	39.9894	0.284113	--	--	38.3476	0.482832	--	--	28.8885	0.563816	--	--	31.5207	0.569376	--	--	34.3879	0.741431
--	--	23.4318	0.486893	--	--	45.6397	0.431023	--	--	41.7194	0.428544	--	--	40.0334	0.284556	--	--	38.3719	0.482466	--	--	28.9173	0.563164	--	--	31.5488	0.568746	--	--	34.4165	0.741061
--	--	23.4454	0.487366	--	--	45.6914	0.431615	--	--	41.7657	0.429206	--	--	40.0774	0.285	--	--	38.3961	0.4821	--	--	28.9461	0.562512	--	--	31.5768	0.568117	--	--	34.445	0.740692
--	--	23.4589	0.48784	--	--	45.7431	0.432206	--	--	41.812	0.429869	--	--	40.1214	0.285443	--	--	38.4203	0.481735	--	--	28.9749	0.561861	--	--	31.6048	0.567488	--	--	34.4735	0.740323
--	--	23.4724	0.488313	--	--	45.7948	0.432797	--	--	41.8583	0.430531	--	--	40.1654	0.285887	--	--	38.4445	0.481369	--	--	29.0037	0.561209	--	--	31.6328	0.566858	--	--	34.5021	0.739954
--	--	23.486	0.488786	--	--	45.8465	0.433388	--	--	41.9047	0.431194	--	--	40.2094	0.28633	--	--	38.4688	0.481004	--	--	29.0325	0.560557	--	--	31.6608	0.566229	--	--	34.5306	0.739584
--	--	23.4995	0.48926	--	--	45.8982	0.43398	--	--	41.951	0.431856	--	--	40.2534	0.286774	--	--	38.493	0.480638	--	--	29.0614	0.559905	--	--	31.6889	0.5656	--	--	34.5591	0.739215
--	--	23.513	0.489733	--	--	45.95	0.434571	--	--	41.9973	0.432519	--	--	40.2974	0.287218	--	--	38.5172	0.480272	--	--	29.0902	0.559254	--	--	31.7169	0.56497	--	--	34.5877	0.738846
--	--	23.5266	0.490207	--	--	46.0017	0.435162	--	--	42.0436	0.433181	--	--	40.3414	0.287661	--	--	38.5414	0.479907	--	--	29.119	0.558602	--	--	31.7449	0.564341	--	--	34.6162	0.738477
--	--	23.5401	0.49068	--	--	46.0534	0.435754	--	--	42.0899	0.433843	--	--	40.3854	0.288105	--	--	38.5657	0.479541	--	--	29.1478	0.55795	--	--	31.7729	0.563711	--	--	34.6447	0.738108
--	--	23.5536	0.491154	--	--	46.1051	0.436345	--	--	42.1362	0.434506	--	--	40.4294	0.288548	--	--	38.5899	0.479175	--	--	29.1766	0.557298	--	--	31.801	0.563082	--	--	34.6733	0.737738
--	--	23.5671	0.491627	--	--	46.1568	0.436936	--	--	42.1825	0.435168	--	--	40.4734	0.288992	--	--	38.6141	0.47881	--	--	29.2054	0.556647	--	--	31.829	0.562453	--	--	34.7018	0.737369
--	--	23.5807	0.4921	--	--	46.2085	0.437528	--	--	42.2288	0.435831	--	--	40.5174	0.289435	--	--	38.6383	0.478444	--	--	29.2343	0.555995	--	--	31.857	0.561823	--	--	34.7304	0.737
--	--	23.5942	0.492574	--	--	46.2602	0.438119	--	--	42.2751	0.436493	--	--	40.5614	0.289879	--	--	38.6626	0.478079	--	--	29.2631	0.555343	--	--	31.885	0.561194	--	--	34.7589	0.736631
--	--	23.6077	0.493047	--	--	46.312	0.43871	--	--	42.3214	0.437156	--	--	40.6054	0.290322	--	--	38.6868	0.477713	--	--	29.2919	0.554692	--	--	31.913	0.560565	--	--	34.7874	0.736261
--	--	23.6213	0.493521	--	--	46.3637	0.439302	--	--	42.3677	0.437818	--	--	40.6494	0.290766	--	--	38.711	0.477347	--	--	29.3207	0.55404	--	--	31.9411	0.559935	--	--	34.816	0.735892
--	--	23.6348	0.493994	--	--	46.4154	0.439893	--	--	42.414	0.43848	--	--	40.6934	0.291209	--	--	38.7352	0.476982	--	--	29.3495	0.553388	--	--	31.9691	0.559306	--	--	34.8445	0.735523
--	--	23.6483	0.494467	--	--	46.4671	0.440484	--	--	42.4603	0.439143	--	--	40.7374	0.291653	--	--	38.7594	0.476616	--	--	29.3783	0.552736	--	--	31.9971	0.558677	--	--	34.873	0.735154
--	--	23.6619	0.494941	--	--	46.5188	0.441075	--	--	42.5066	0.439805	--	--	40.7814	0.292097	--	--	38.7837	0.47625	--	--	29.4072	0.552085	--	--	32.0251	0.558047	--	--	34.9016	0.734784
--	--	23.6754	0.495414	--	--	46.5705	0.441667	--	--	42.5529	0.440468	--	--	40.8254	0.29254	--	--	38.8079	0.475885	--	--	29.436	0.551433	--	--	32.0532	0.557418	--	--	34.9301	0.734415
--	--	23.6889	0.495888	--	--	46.6222	0.442258	--	--	42.5992	0.44113	--	--	40.8694	0.292984	--	--	38.8321	0.475519	--	--	29.4648	0.550781	--	--	32.0812	0.556788	--	--	34.9587	0.734046
--	--	23.7025	0.496361	--	--	46.674	0.442849	--	--	42.6456	0.441792	--	--	40.9134	0.293427	--	--	38.8563	0.475154	--	--	29.4936	0.55013	--	--	32.1092	0.556159	--	--	34.9872	0.733677
--	--	23.716	0.496834	--	--	46.7257	0.443441	--	--	42.6919	0.442455	--	--	40.9574	0.293871	--	--	38.8806	0.474788	--	--	29.5224	0.549478	--	--	32.1372	0.55553	--	--	35.0157	0.733307
--	--	23.7295	0.497308	--	--	46.7774	0.444032	--	--	42.7382	0.443117	--	--	41.0015	0.294314	--	--	38.9048	0.474422	--	--	29.5512	0.548826	--	--	32.1653	0.5549	--	--	35.0443	0.732938
--	--	23.743	0.497781	--	--	46.8291	0.444623	--	--	42.7845	0.44378	--	--	41.0455	0.294758	--	--	38.929	0.474057	--	--	29.5801	0.548174	--	--	32.1933	0.554271	--	--	35.0728	0.732569
--	--	23.7566	0.498255	--	--	46.8808	0.445215	--	--	42.8308	0.444442	--	--	41.0895	0.295201	--	--	38.9532	0.473691	--	--	29.6089	0.547523	--	--	32.2213	0.553642	--	--	35.1013	0.7322
--	--	23.7701	0.498728	--	--	46.9325	0.445806	--	--	42.8771	0.445105	--	--	41.1335	0.295645	--	--	38.9775	0.473325	--	--	29.6377	0.546871	--	--	32.2493	0.553012	--	--	35.1299	0.731831
--	--	23.7836	0.499201	--	--	46.9842	0.446397	--	--	42.9234	0.445767	--	--	41.1775	0.296088	--	--	39.0017	0.47296	--	--	29.6665	0.546219	--	--	32.2773	0.552383	--	--	35.1584	0.731461
--	--	23.7972	0.499675	--	--	47.036	0.446989	--	--	42.9697	0.446429	--	--	41.2215	0.296532	--	--	39.0259	0.472594	--	--	29.6953	0.545568	--	--	32.3054	0.551754	--	--	35.1869	0.731092
--	--	23.8107	0.500148	--	--	47.0877	0.44758	--	--	43.016	0.447092	--	--	41.2655	0.296976	--	--	39.0501	0.472229	--	--	29.7242	0.544916	--	--	32.3334	0.551124	--	--	35.2155	0.730723
--	--	23.8242	0.500622	--	--	47.1394	0.448171	--	--	43.0623	0.447754	--	--	41.3095	0.297419	--	--	39.0744	0.471863	--	--	29.753	0.544264	--	--	32.3614	0.550495	--	--	35.244	0.730354
--	--	23.8378	0.501095	--	--	47.1911	0.448762	--	--	43.1086	0.448417	--	--	41.3535	0.297863	--	--	39.0986	0.471497	--	--	29.7818	0.543612	--	--	32.3894	0.549865	--	--	35.2726	0.729984
--	--	23.8513	0.501568	--	--	47.2428	0.449354	--	--	43.1549	0.449079	--	--	41.3975	0.298306	--	--	39.1228	0.471132	--	--	29.8106	0.542961	--	--	32.4175	0.549236	--	--	35.3011	0.729615
--	--	23.8648	0.502042	--	--	47.2945	0.449945	--	--	43.2012	0.449741	--	--	41.4415	0.29875	--	--	39.147	0.470766	--	--	29.8394	0.542309	--	--	32.4455	0.548607	--	--	35.3296	0.729246
--	--	23.8783	0.502515	--	--	47.3462	0.450536	--	--	43.2475	0.450404	--	--	41.4855	0.299193	--	--	39.1713	0.4704	--	--	29.8682	0.541657	--	--	32.4735	0.547977	--	--	35.3582	0.728877
--	--	23.8919	0.502989	--	--	47.398	0.451128	--	--	43.2938	0.451066	--	--	41.5295	0.299637	--	--	39.1955	0.470035	--	--	29.8971	0.541006	--	--	32.5015	0.547348	--	--	35.3867	0.728507
--	--	23.9054	0.503462	--	--	47.4497	0.451719	--	--	43.3402	0.451729	--	--	41.5735	0.30008	--	--	39.2197	0.469669	--	--	29.9259	0.540354	--	--	32.5295	0.546719	--	--	35.4152	0.728138
--	--	23.9189	0.503935	--	--	47.5014	0.45231	--	--	43.3865	0.452391	--	--	41.6175	0.300524	--	--	39.2439	0.469304	--	--	29.9547	0.539702	--	--	32.5576	0.546089	--	--	35.4438	0.727769
--	--	23.9325	0.504409	--	--	47.5531	0.452902	--	--	43.4328	0.453054	--	--	41.6615	0.300968	--	--	39.2682	0.468938	--	--	29.9835	0.53905	--	--	32.5856	0.54546	--	--	35.4723	0.7274
--	--	23.946	0.504882	--	--	47.6048	0.453493	--	--	43.4791	0.453716	--	--	41.7055	0.301411	--	--	39.2924	0.468572	--	--	30.0123	0.538399	--	--	32.6136	0.544831	--	--	35.5008	0.72703
--	--	23.9595	0.505356	--	--	47.6565	0.454084	--	--	43.5254	0.454378	--	--	41.7495	0.301855	--	--	39.3166	0.468207	--	--	30.0411	0.537747	--	--	32.6416	0.544201	--	--	35.5294	0.726661
--	--	23.9731	0.505829	--	--	47.7082	0.454676	--	--	43.5717	0.455041	--	--	41.7935	0.302298	--	--	39.3408	0.467841	--	--	30.07	0.537095	--	--	32.6697	0.543572	--	--	35.5579	0.726292
--	--	23.9866	0.506302	--	--	47.76	0.455267	--	--	43.618	0.455703	--	--	41.8375	0.302742	--	--	39.3651	0.467475	--	--	30.0988	0.536444	--	--	32.6977	0.542942	--	--	35.5865	0.725923
--	--	24.0001	0.506776	--	--	47.8117	0.455858	--	--	43.6643	0.456366	--	--	41.8815	0.303185	--	--	39.3893	0.46711	--	--	30.1276	0.535792	--	--	32.7257	0.542313	--	--	35.615	0.725553
--	--	24.0136	0.507249	--	--	47.8634	0.456449	--	--	43.7106	0.457028	--	--	41.9255	0.303629	--	--	39.4135	0.466744	--	--	30.1564	0.53514	--	--	32.7537	0.541684	--	--	35.6435	0.725184
--	--	24.0272	0.507723	--	--	47.9151	0.457041	--	--	43.7569	0.457691	--	--	41.9695	0.304072	--	--	39.4377	0.466379	--	--	30.1852	0.534488	--	--	32.7817	0.541054	--	--	35.6721	0.724815
--	--	24.0407	0.508196	--	--	47.9668	0.457632	--	--	43.8032	0.458353	--	--	42.0135	0.304516	--	--	39.4619	0.466013	--	--	30.214	0.533837	--	--	32.8098	0.540425	--	--	35.7006	0.724446
--	--	24.0542	0.508669	--	--	48.0185	0.458223	--	--	43.8495	0.459015	--	--	42.0575	0.304959	--	--	39.4862	0.465647	--	--	30.2429	0.533185	--	--	32.8378	0.539796	--	--	35.7291	0.724077
--	--	24.0678	0.509143	--	--	48.0703	0.458815	--	--	43.8958	0.459678	--	--	42.1015	0.305403	--	--	39.5104	0.465282	--	--	30.2717	0.532533	--	--	32.8658	0.539166	--	--	35.7577	0.723707
--	--	24.0813	0.509616	--	--	48.122	0.459406	--	--	43.9421	0.46034	--	--	42.1455	0.305847	--	--	39.5346	0.464916	--	--	30.3005	0.531882	--	--	32.8938	0.538537	--	--	35.7862	0.723338
--	--	24.0948	0.51009	--	--	48.1737	0.459997	--	--	43.9884	0.461003	--	--	42.1895	0.30629	--	--	39.5588	0.46455	--	--	30.3293	0.53123	--	--	32.9219	0.537908	--	--	35.8147	0.722969
--	--	24.1084	0.510563	--	--	48.2254	0.460589	--	--	44.0348	0.461665	--	--	42.2335	0.306734	--	--	39.5831	0.464185	--	--	30.3581	0.530578	--	--	32.9499	0.537278	--	--	35.8433	0.7226
--	--	24.1219	0.511036	--	--	48.2771	0.46118	--	--	44.0811	0.462327	--	--	42.2775	0.307177	--	--	39.6073	0.463819	--	--	30.3869	0.529926	--	--	32.9779	0.536649	--	--	35.8718	0.72223
--	--	24.1354	0.51151	--	--	48.3288	0.461771	--	--	44.1274	0.46299	--	--	42.3215	0.307621	--	--	39.6315	0.463454	--	--	30.4158	0.529275	--	--	33.0059	0.536019	--	--	35.9004	0.721861
--	--	24.1489	0.511983	--	--	48.3805	0.462363	--	--	44.1737	0.463652	--	--	42.3656	0.308064	--	--	39.6557	0.463088	--	--	30.4446	0.528623	--	--	33.0339	0.53539	--	--	35.9289	0.721492
--	--	24.1625	0.512457	--	--	48.4323	0.462954	--	--	44.22	0.464315	--	--	42.4096	0.308508	--	--	39.68	0.462722	--	--	30.4734	0.527971	--	--	33.062	0.534761	--	--	35.9574	0.721123
--	--	24.176	0.51293	--	--	48.484	0.463545	--	--	44.2663	0.464977	--	--	42.4536	0.308951	--	--	39.7042	0.462357	--	--	30.5022	0.52732	--	--	33.09	0.534131	--	--	35.986	0.720753
--	--	24.1895	0.513403	--	--	48.5357	0.464136	--	--	44.3126	0.46564	--	--	42.4976	0.309395	--	--	39.7284	0.461991	--	--	30.531	0.526668	--	--	33.118	0.533502	--	--	36.0145	0.720384
--	--	24.2031	0.513877	--	--	48.5874	0.464728	--	--	44.3589	0.466302	--	--	42.5416	0.309838	--	--	39.7526	0.461625	--	--	30.5599	0.526016	--	--	33.146	0.532873	--	--	36.043	0.720015
--	--	24.2166	0.51435	--	--	48.6391	0.465319	--	--	44.4052	0.466964	--	--	42.5856	0.310282	--	--	39.7769	0.46126	--	--	30.5887	0.525364	--	--	33.1741	0.532243	--	--	36.0716	0.719646
--	--	24.2301	0.514824	--	--	48.6908	0.46591	--	--	44.4515	0.467627	--	--	42.6296	0.310726	--	--	39.8011	0.460894	--	--	30.6175	0.524713	--	--	33.2021	0.531614	--	--	36.1001	0.719276
--	--	24.2437	0.515297	--	--	48.7425	0.466502	--	--	44.4978	0.468289	--	--	42.6736	0.311169	--	--	39.8253	0.460529	--	--	30.6463	0.524061	--	--	33.2301	0.530985	--	--	36.1286	0.718907
--	--	24.2572	0.51577	--	--	48.7943	0.467093	--	--	44.5441	0.468952	--	--	42.7176	0.311613	--	--	39.8495	0.460163	--	--	30.6751	0.523409	--	--	33.2581	0.530355	--	--	36.1572	0.718538
--	--	24.2707	0.516244	--	--	48.846	0.467684	--	--	44.5904	0.469614	--	--	42.7616	0.312056	--	--	39.8738	0.459797	--	--	30.7039	0.522758	--	--	33.2861	0.529726	--	--	36.1857	0.718169
--	--	24.2842	0.516717	--	--	48.8977	0.468276	--	--	44.6367	0.470276	--	--	42.8056	0.3125	--	--	39.898	0.459432	--	--	30.7328	0.522106	--	--	33.3142	0.529096	--	--	36.2143	0.717799
--	--	24.2978	0.517191	--	--	48.9494	0.468867	--	--	44.683	0.470939	--	--	42.8496	0.312943	--	--	39.9222	0.459066	--	--	30.7616	0.521454	--	--	33.3422	0.528467	--	--	36.2428	0.71743
--	--	24.3113	0.517664	--	--	49.0011	0.469458	--	--	44.7293	0.471601	--	--	42.8936	0.313387	--	--	39.9464	0.458701	--	--	30.7904	0.520802	--	--	33.3702	0.527838	--	--	36.2713	0.717061
--	--	24.3248	0.518137	--	--	49.0528	0.47005	--	--	44.7757	0.472264	--	--	42.9376	0.31383	--	--	39.9707	0.458335	--	--	30.8192	0.520151	--	--	33.3982	0.527208	--	--	36.2999	0.716692
--	--	24.3384	0.518611	--	--	49.1045	0.470641	--	--	44.822	0.472926	--	--	42.9816	0.314274	--	--	39.9949	0.457969	--	--	30.848	0.519499	--	--	33.4263	0.526579	--	--	36.3284	0.716323
--	--	24.3519	0.519084	--	--	49.1563	0.471232	--	--	44.8683	0.473589	--	--	43.0256	0.314717	--	--	40.0191	0.457604	--	--	30.8768	0.518847	--	--	33.4543	0.52595	--	--	36.3569	0.715953
--	--	24.3654	0.519558	--	--	49.208	0.471823	--	--	44.9146	0.474251	--	--	43.0696	0.315161	--	--	40.0433	0.457238	--	--	30.9057	0.518196	--	--	33.4823	0.52532	--	--	36.3855	0.715584
--	--	24.379	0.520031	--	--	49.2597	0.472415	--	--	44.9609	0.474913	--	--	43.1136	0.315605	--	--	40.0676	0.456872	--	--	30.9345	0.517544	--	--	33.5103	0.524691	--	--	36.414	0.715215
--	--	24.3925	0.520504	--	--	49.3114	0.473006	--	--	45.0072	0.475576	--	--	43.1576	0.316048	--	--	40.0918	0.456507	--	--	30.9633	0.516892	--	--	33.5384	0.524062	--	--	36.4425	0.714846
--	--	24.406	0.520978	--	--	49.3631	0.473597	--	--	45.0535	0.476238	--	--	43.2016	0.316492	--	--	40.116	0.456141	--	--	30.9921	0.51624	--	--	33.5664	0.523432	--	--	36.4711	0.714476
--	--	24.4196	0.521451	--	--	49.4148	0.474189	--	--	45.0998	0.476901	--	--	43.2456	0.316935	--	--	40.1402	0.455776	--	--	31.0209	0.515589	--	--	33.5944	0.522803	--	--	36.4996	0.714107
--	--	24.4331	0.521925	--	--	49.4665	0.47478	--	--	45.1461	0.477563	--	--	43.2896	0.317379	--	--	40.1644	0.45541	--	--	31.0497	0.514937	--	--	33.6224	0.522173	--	--	36.5282	0.713738
--	--	24.4466	0.522398	--	--	49.5183	0.475371	--	--	45.1924	0.478226	--	--	43.3336	0.317822	--	--	40.1887	0.455044	--	--	31.0786	0.514285	--	--	33.6504	0.521544	--	--	36.5567	0.713369
--	--	24.4601	0.522871	--	--	49.57	0.475963	--	--	45.2387	0.478888	--	--	43.3776	0.318266	--	--	40.2129	0.454679	--	--	31.1074	0.513634	--	--	33.6785	0.520915	--	--	36.5852	0.712999
--	--	24.4737	0.523345	--	--	49.6217	0.476554	--	--	45.285	0.47955	--	--	43.4216	0.318709	--	--	40.2371	0.454313	--	--	31.1362	0.512982	--	--	33.7065	0.520285	--	--	36.6138	0.71263
--	--	24.4872	0.523818	--	--	49.6734	0.477145	--	--	45.3313	0.480213	--	--	43.4656	0.319153	--	--	40.2613	0.453947	--	--	31.165	0.51233	--	--	33.7345	0.519656	--	--	36.6423	0.712261
--	--	24.5007	0.524292	--	--	49.7251	0.477737	--	--	45.3776	0.480875	--	--	43.5096	0.319597	--	--	40.2856	0.453582	--	--	31.1938	0.511678	--	--	33.7625	0.519027	--	--	36.6708	0.711892
--	--	24.5143	0.524765	--	--	49.7768	0.478328	--	--	45.4239	0.481538	--	--	43.5536	0.32004	--	--	40.3098	0.453216	--	--	31.2226	0.511027	--	--	33.7906	0.518397	--	--	36.6994	0.711522
--	--	24.5278	0.525238	--	--	49.8285	0.478919	--	--	45.4703	0.4822	--	--	43.5976	0.320484	--	--	40.334	0.452851	--	--	31.2515	0.510375	--	--	33.8186	0.517768	--	--	36.7279	0.711153
--	--	24.5413	0.525712	--	--	49.8803	0.47951	--	--	45.5166	0.482862	--	--	43.6416	0.320927	--	--	40.3582	0.452485	--	--	31.2803	0.509723	--	--	33.8466	0.517139	--	--	36.7564	0.710784
--	--	24.5549	0.526185	--	--	49.932	0.480102	--	--	45.5629	0.483525	--	--	43.6856	0.321371	--	--	40.3825	0.452119	--	--	31.3091	0.509072	--	--	33.8746	0.516509	--	--	36.785	0.710415
--	--	24.5684	0.526659	--	--	49.9837	0.480693	--	--	45.6092	0.484187	--	--	43.7297	0.321814	--	--	40.4067	0.451754	--	--	31.3379	0.50842	--	--	33.9026	0.51588	--	--	36.8135	0.710046
--	--	24.5819	0.527132	--	--	50.0354	0.481284	--	--	45.6555	0.48485	--	--	43.7737	0.322258	--	--	40.4309	0.451388	--	--	31.3667	0.507768	--	--	33.9307	0.515251	--	--	36.8421	0.709676
--	--	24.5954	0.527605	--	--	50.0871	0.481876	--	--	45.7018	0.485512	--	--	43.8177	0.322701	--	--	40.4551	0.451022	--	--	31.3956	0.507116	--	--	33.9587	0.514621	--	--	36.8706	0.709307
--	--	24.609	0.528079	--	--	50.1388	0.482467	--	--	45.7481	0.486175	--	--	43.8617	0.323145	--	--	40.4794	0.450657	--	--	31.4244	0.506465	--	--	33.9867	0.513992	--	--	36.8991	0.708938
--	--	24.6225	0.528552	--	--	50.1905	0.483058	--	--	45.7944	0.486837	--	--	43.9057	0.323588	--	--	40.5036	0.450291	--	--	31.4532	0.505813	--	--	34.0147	0.513362	--	--	36.9277	0.708569
--	--	24.636	0.529026	--	--	50.2423	0.48365	--	--	45.8407	0.487499	--	--	43.9497	0.324032	--	--	40.5278	0.449926	--	--	31.482	0.505161	--	--	34.0428	0.512733	--	--	36.9562	0.708199
--	--	24.6496	0.529499	--	--	50.294	0.484241	--	--	45.887	0.488162	--	--	43.9937	0.324476	--	--	40.552	0.44956	--	--	31.5108	0.504509	--	--	34.0708	0.512104	--	--	36.9847	0.70783
--	--	24.6631	0.529972	--	--	50.3457	0.484832	--	--	45.9333	0.488824	--	--	44.0377	0.324919	--	--	40.5763	0.449194	--	--	31.5396	0.503858	--	--	34.0988	0.511474	--	--	37.0133	0.707461
--	--	24.6766	0.530446	--	--	50.3974	0.485423	--	--	45.9796	0.489487	--	--	44.0817	0.325363	--	--	40.6005	0.448829	--	--	31.5685	0.503206	--	--	34.1268	0.510845	--	--	37.0418	0.707092
--	--	24.6902	0.530919	--	--	50.4491	0.486015	--	--	46.0259	0.490149	--	--	44.1257	0.325806	--	--	40.6247	0.448463	--	--	31.5973	0.502554	--	--	34.1548	0.510216	--	--	37.0704	0.706722
--	--	24.7037	0.531393	--	--	50.5008	0.486606	--	--	46.0722	0.490811	--	--	44.1697	0.32625	--	--	40.6489	0.448097	--	--	31.6261	0.501903	--	--	34.1829	0.509586	--	--	37.0989	0.706353
--	--	24.7172	0.531866	--	--	50.5525	0.487197	--	--	46.1185	0.491474	--	--	44.2137	0.326693	--	--	40.6732	0.447732	--	--	31.6549	0.501251	--	--	34.2109	0.508957	--	--	37.1274	0.705984
--	--	24.7307	0.532339	--	--	50.6043	0.487789	--	--	46.1649	0.492136	--	--	44.2577	0.327137	--	--	40.6974	0.447366	--	--	31.6837	0.500599	--	--	34.2389	0.508328	--	--	37.156	0.705615
--	--	24.7443	0.532813	--	--	50.656	0.48838	--	--	46.2112	0.492799	--	--	44.3017	0.32758	--	--	40.7216	0.447001	--	--	31.7125	0.499947	--	--	34.2669	0.507698	--	--	37.1845	0.705245
--	--	24.7578	0.533286	--	--	50.7077	0.488971	--	--	46.2575	0.493461	--	--	44.3457	0.328024	--	--	40.7458	0.446635	--	--	31.7414	0.499296	--	--	34.295	0.507069	--	--	37.213	0.704876
--	--	24.7713	0.53376	--	--	50.7594	0.489563	--	--	46.3038	0.494124	--	--	44.3897	0.328467	--	--	40.7701	0.446269	--	--	31.7702	0.498644	--	--	34.323	0.506439	--	--	37.2416	0.704507
--	--	24.7849	0.534233	--	--	50.8111	0.490154	--	--	46.3501	0.494786	--	--	44.4337	0.328911	--	--	40.7943	0.445904	--	--	31.799	0.497992	--	--	34.351	0.50581	--	--	37.2701	0.704138
--	--	24.7984	0.534706	--	--	50.8628	0.490745	--	--	46.3964	0.495448	--	--	44.4777	0.329355	--	--	40.8185	0.445538	--	--	31.8278	0.497341	--	--	34.379	0.505181	--	--	37.2986	0.703768
--	--	24.8119	0.53518	--	--	50.9146	0.491337	--	--	46.4427	0.496111	--	--	44.5217	0.329798	--	--	40.8427	0.445172	--	--	31.8566	0.496689	--	--	34.407	0.504551	--	--	37.3272	0.703399
--	--	24.8255	0.535653	--	--	50.9663	0.491928	--	--	46.489	0.496773	--	--	44.5657	0.330242	--	--	40.867	0.444807	--	--	31.8854	0.496037	--	--	34.4351	0.503922	--	--	37.3557	0.70303
--	--	24.839	0.536127	--	--	51.018	0.492519	--	--	46.5353	0.497436	--	--	44.6097	0.330685	--	--	40.8912	0.444441	--	--	31.9143	0.495385	--	--	34.4631	0.503293	--	--	37.3843	0.702661
--	--	24.8525	0.5366	--	--	51.0697	0.49311	--	--	46.5816	0.498098	--	--	44.6537	0.331129	--	--	40.9154	0.444076	--	--	31.9431	0.494734	--	--	34.4911	0.502663	--	--	37.4128	0.702292
--	--	24.866	0.537073	--	--	51.1214	0.493702	--	--	46.6279	0.498761	--	--	44.6977	0.331572	--	--	40.9396	0.44371	--	--	31.9719	0.494082	--	--	34.5191	0.502034	--	--	37.4413	0.701922
--	--	24.8796	0.537547	--	--	51.1731	0.494293	--	--	46.6742	0.499423	--	--	44.7417	0.332016	--	--	40.9638	0.443344	--	--	32.0007	0.49343	--	--	34.5472	0.501405	--	--	37.4699	0.701553
--	--	24.8931	0.53802	--	--	51.2248	0.494884	--	--	46.7205	0.500085	--	--	44.7857	0.332459	--	--	40.9881	0.442979	--	--	32.0295	0.492779	--	--	34.5752	0.500775	--	--	37.4984	0.701184
--	--	24.9066	0.538494	--	--	51.2766	0.495476	--	--	46.7668	0.500748	--	--	44.8297	0.332903	--	--	41.0123	0.442613	--	--	32.0583	0.492127	--	--	34.6032	0.500146	--	--	37.5269	0.700815
--	--	24.9202	0.538967	--	--	51.3283	0.496067	--	--	46.8131	0.50141	--	--	44.8737	0.333346	--	--	41.0365	0.442247	--	--	32.0872	0.491475	--	--	34.6312	0.499516	--	--	37.5555	0.700445
--	--	24.9337	0.53944	--	--	51.38	0.496658	--	--	46.8595	0.502073	--	--	44.9177	0.33379	--	--	41.0607	0.441882	--	--	32.116	0.490823	--	--	34.6593	0.498887	--	--	37.584	0.700076
--	--	24.9472	0.539914	--	--	51.4317	0.49725	--	--	46.9058	0.502735	--	--	44.9617	0.334234	--	--	41.085	0.441516	--	--	32.1448	0.490172	--	--	34.6873	0.498258	--	--	37.6125	0.699707
--	--	24.9608	0.540387	--	--	51.4834	0.497841	--	--	46.9521	0.503397	--	--	45.0057	0.334677	--	--	41.1092	0.441151	--	--	32.1736	0.48952	--	--	34.7153	0.497628	--	--	37.6411	0.699338
--	--	24.9743	0.540861	--	--	51.5351	0.498432	--	--	46.9984	0.50406	--	--	45.0497	0.335121	--	--	41.1334	0.440785	--	--	32.2024	0.488868	--	--	34.7433	0.496999	--	--	37.6696	0.698968
--	--	24.9878	0.541334	--	--	51.5868	0.499024	--	--	47.0447	0.504722	--	--	45.0938	0.335564	--	--	41.1576	0.440419	--	--	32.2313	0.488217	--	--	34.7713	0.49637	--	--	37.6982	0.698599
--	--	25.0013	0.541808	--	--	51.6386	0.499615	--	--	47.091	0.505385	--	--	45.1378	0.336008	--	--	41.1819	0.440054	--	--	32.2601	0.487565	--	--	34.7994	0.49574	--	--	37.7267	0.69823
--	--	25.0149	0.542281	--	--	51.6903	0.500206	--	--	47.1373	0.506047	--	--	45.1818	0.336451	--	--	41.2061	0.439688	--	--	32.2889	0.486913	--	--	34.8274	0.495111	--	--	37.7552	0.697861
--	--	25.0284	0.542754	--	--	51.742	0.500797	--	--	47.1836	0.50671	--	--	45.2258	0.336895	--	--	41.2303	0.439322	--	--	32.3177	0.486261	--	--	34.8554	0.494482	--	--	37.7838	0.697491
--	--	25.0419	0.543228	--	--	51.7937	0.501389	--	--	47.2299	0.507372	--	--	45.2698	0.337338	--	--	41.2545	0.438957	--	--	32.3465	0.48561	--	--	34.8834	0.493852	--	--	37.8123	0.697122
--	--	25.0555	0.543701	--	--	51.8454	0.50198	--	--	47.2762	0.508034	--	--	45.3138	0.337782	--	--	41.2788	0.438591	--	--	32.3753	0.484958	--	--	34.9115	0.493223	--	--	37.8408	0.696753
--	--	25.069	0.544175	--	--	51.8971	0.502571	--	--	47.3225	0.508697	--	--	45.3578	0.338225	--	--	41.303	0.438226	--	--	32.4042	0.484306	--	--	34.9395	0.492593	--	--	37.8694	0.696384
--	--	25.0825	0.544648	--	--	51.9488	0.503163	--	--	47.3688	0.509359	--	--	45.4018	0.338669	--	--	41.3272	0.43786	--	--	32.433	0.483655	--	--	34.9675	0.491964	--	--	37.8979	0.696015
--	--	25.0961	0.545121	--	--	52.0006	0.503754	--	--	47.4151	0.510022	--	--	45.4458	0.339113	--	--	41.3514	0.437494	--	--	32.4618	0.483003	--	--	34.9955	0.491335	--	--	37.9264	0.695645
--	--	25.1096	0.545595	--	--	52.0523	0.504345	--	--	47.4614	0.510684	--	--	45.4898	0.339556	--	--	41.3757	0.437129	--	--	32.4906	0.482351	--	--	35.0235	0.490705	--	--	37.955	0.695276
--	--	25.1231	0.546068	--	--	52.104	0.504937	--	--	47.5077	0.511346	--	--	45.5338	0.34	--	--	41.3999	0.436763	--	--	32.5194	0.481699	--	--	35.0516	0.490076	--	--	37.9835	0.694907
--	--	25.1367	0.546542	--	--	52.1557	0.505528	--	--	47.554	0.512009	--	--	45.5778	0.340443	--	--	41.4241	0.436397	--	--	32.5482	0.481048	--	--	35.0796	0.489447	--	--	38.0121	0.694538
--	--	25.1502	0.547015	--	--	52.2074	0.506119	--	--	47.6004	0.512671	--	--	45.6218	0.340887	--	--	41.4483	0.436032	--	--	32.5771	0.480396	--	--	35.1076	0.488817	--	--	38.0406	0.694168
--	--	25.1637	0.547488	--	--	52.2591	0.506711	--	--	47.6467	0.513334	--	--	45.6658	0.34133	--	--	41.4726	0.435666	--	--	32.6059	0.479744	--	--	35.1356	0.488188	--	--	38.0691	0.693799
--	--	25.1772	0.547962	--	--	52.3108	0.507302	--	--	47.693	0.513996	--	--	45.7098	0.341774	--	--	41.4968	0.435301	--	--	32.6347	0.479093	--	--	35.1637	0.487559	--	--	38.0977	0.69343
--	--	25.1908	0.548435	--	--	52.3626	0.507893	--	--	47.7393	0.514659	--	--	45.7538	0.342217	--	--	41.521	0.434935	--	--	32.6635	0.478441	--	--	35.1917	0.486929	--	--	38.1262	0.693061
--	--	25.2043	0.548909	--	--	52.4143	0.508484	--	--	47.7856	0.515321	--	--	45.7978	0.342661	--	--	41.5452	0.434569	--	--	32.6923	0.477789	--	--	35.2197	0.4863	--	--	38.1547	0.692691
--	--	25.2178	0.549382	--	--	52.466	0.509076	--	--	47.8319	0.515983	--	--	45.8418	0.343105	--	--	41.5695	0.434204	--	--	32.7211	0.477137	--	--	35.2477	0.48567	--	--	38.1833	0.692322
--	--	25.2314	0.549855	--	--	52.5177	0.509667	--	--	47.8782	0.516646	--	--	45.8858	0.343548	--	--	41.5937	0.433838	--	--	32.75	0.476486	--	--	35.2757	0.485041	--	--	38.2118	0.691953
--	--	25.2449	0.550329	--	--	52.5694	0.510258	--	--	47.9245	0.517308	--	--	45.9298	0.343992	--	--	41.6179	0.433473	--	--	32.7788	0.475834	--	--	35.3038	0.484412	--	--	38.2403	0.691584
--	--	25.2584	0.550802	--	--	52.6211	0.51085	--	--	47.9708	0.517971	--	--	45.9738	0.344435	--	--	41.6421	0.433107	--	--	32.8076	0.475182	--	--	35.3318	0.483782	--	--	38.2689	0.691214
--	--	25.272	0.551276	--	--	52.6728	0.511441	--	--	48.0171	0.518633	--	--	46.0178	0.344879	--	--	41.6663	0.432741	--	--	32.8364	0.474531	--	--	35.3598	0.483153	--	--	38.2974	0.690845
--	--	25.2855	0.551749	--	--	52.7246	0.512032	--	--	48.0634	0.519296	--	--	46.0618	0.345322	--	--	41.6906	0.432376	--	--	32.8652	0.473879	--	--	35.3878	0.482524	--	--	38.326	0.690476
--	--	25.299	0.552222	--	--	52.7763	0.512624	--	--	48.1097	0.519958	--	--	46.1058	0.345766	--	--	41.7148	0.43201	--	--	32.894	0.473227	--	--	35.4159	0.481894	--	--	38.3545	0.690107
--	--	25.3125	0.552696	--	--	52.828	0.513215	--	--	48.156	0.52062	--	--	46.1498	0.346209	--	--	41.739	0.431644	--	--	32.9229	0.472575	--	--	35.4439	0.481265	--	--	38.383	0.689737
--	--	25.3261	0.553169	--	--	52.8797	0.513806	--	--	48.2023	0.521283	--	--	46.1938	0.346653	--	--	41.7632	0.431279	--	--	32.9517	0.471924	--	--	35.4719	0.480636	--	--	38.4116	0.689368
--	--	25.3396	0.553643	--	--	52.9314	0.514398	--	--	48.2486	0.521945	--	--	46.2378	0.347096	--	--	41.7875	0.430913	--	--	32.9805	0.471272	--	--	35.4999	0.480006	--	--	38.4401	0.688999
--	--	25.3531	0.554116	--	--	52.9831	0.514989	--	--	48.295	0.522608	--	--	46.2818	0.34754	--	--	41.8117	0.430548	--	--	33.0093	0.47062	--	--	35.5279	0.479377	--	--	38.4686	0.68863
--	--	25.3667	0.554589	--	--	53.0348	0.51558	--	--	48.3413	0.52327	--	--	46.3258	0.347984	--	--	41.8359	0.430182	--	--	33.0381	0.469969	--	--	35.556	0.478747	--	--	38.4972	0.688261
--	--	25.3802	0.555063	--	--	53.0866	0.516171	--	--	48.3876	0.523932	--	--	46.3698	0.348427	--	--	41.8601	0.429816	--	--	33.067	0.469317	--	--	35.584	0.478118	--	--	38.5257	0.687891
--	--	25.3937	0.555536	--	--	53.1383	0.516763	--	--	48.4339	0.524595	--	--	46.4138	0.348871	--	--	41.8844	0.429451	--	--	33.0958	0.468665	--	--	35.612	0.477489	--	--	38.5542	0.687522
--	--	25.4073	0.55601	--	--	53.19	0.517354	--	--	48.4802	0.525257	--	--	46.4578	0.349314	--	--	41.9086	0.429085	--	--	33.1246	0.468013	--	--	35.64	0.476859	--	--	38.5828	0.687153
--	--	25.4208	0.556483	--	--	53.2417	0.517945	--	--	48.5265	0.52592	--	--	46.5019	0.349758	--	--	41.9328	0.428719	--	--	33.1534	0.467362	--	--	35.6681	0.47623	--	--	38.6113	0.686784
--	--	25.4343	0.556956	--	--	53.2934	0.518537	--	--	48.5728	0.526582	--	--	46.5459	0.350201	--	--	41.957	0.428354	--	--	33.1822	0.46671	--	--	35.6961	0.475601	--	--	38.6399	0.686414
--	--	25.4478	0.55743	--	--	53.3451	0.519128	--	--	48.6191	0.527245	--	--	46.5899	0.350645	--	--	41.9813	0.427988	--	--	33.211	0.466058	--	--	35.7241	0.474971	--	--	38.6684	0.686045
--	--	25.4614	0.557903	--	--	53.3969	0.519719	--	--	48.6654	0.527907	--	--	46.6339	0.351088	--	--	42.0055	0.427623	--	--	33.2399	0.465407	--	--	35.7521	0.474342	--	--	38.6969	0.685676
--	--	25.4749	0.558377	--	--	53.4486	0.520311	--	--	48.7117	0.528569	--	--	46.6779	0.351532	--	--	42.0297	0.427257	--	--	33.2687	0.464755	--	--	35.7801	0.473713	--	--	38.7255	0.685307
--	--	25.4884	0.55885	--	--	53.5003	0.520902	--	--	48.758	0.529232	--	--	46.7219	0.351975	--	--	42.0539	0.426891	--	--	33.2975	0.464103	--	--	35.8082	0.473083	--	--	38.754	0.684937
--	--	25.502	0.559323	--	--	53.552	0.521493	--	--	48.8043	0.529894	--	--	46.7659	0.352419	--	--	42.0782	0.426526	--	--	33.3263	0.463451	--	--	35.8362	0.472454	--	--	38.7825	0.684568
--	--	25.5155	0.559797	--	--	53.6037	0.522085	--	--	48.8506	0.530557	--	--	46.8099	0.352863	--	--	42.1024	0.42616	--	--	33.3551	0.4628	--	--	35.8642	0.471824	--	--	38.8111	0.684199
--	--	25.529	0.56027	--	--	53.6554	0.522676	--	--	48.8969	0.531219	--	--	46.8539	0.353306	--	--	42.1266	0.425794	--	--	33.3839	0.462148	--	--	35.8922	0.471195	--	--	38.8396	0.68383
--	--	25.5426	0.560744	--	--	53.7071	0.523267	--	--	48.9432	0.531881	--	--	46.8979	0.35375	--	--	42.1508	0.425429	--	--	33.4128	0.461496	--	--	35.9203	0.470566	--	--	38.8681	0.68346
--	--	25.5561	0.561217	--	--	53.7589	0.523858	--	--	48.9896	0.532544	--	--	46.9419	0.354193	--	--	42.1751	0.425063	--	--	33.4416	0.460845	--	--	35.9483	0.469936	--	--	38.8967	0.683091
--	--	25.5696	0.56169	--	--	53.8106	0.52445	--	--	49.0359	0.533206	--	--	46.9859	0.354637	--	--	42.1993	0.424698	--	--	33.4704	0.460193	--	--	35.9763	0.469307	--	--	38.9252	0.682722
--	--	25.5831	0.562164	--	--	53.8623	0.525041	--	--	49.0822	0.533869	--	--	47.0299	0.35508	--	--	42.2235	0.424332	--	--	33.4992	0.459541	--	--	36.0043	0.468678	--	--	38.9538	0.682353
--	--	25.5967	0.562637	--	--	53.914	0.525632	--	--	49.1285	0.534531	--	--	47.0739	0.355524	--	--	42.2477	0.423966	--	--	33.528	0.458889	--	--	36.0324	0.468048	--	--	38.9823	0.681983
--	--	25.6102	0.563111	--	--	53.9657	0.526224	--	--	49.1748	0.535194	--	--	47.1179	0.355967	--	--	42.272	0.423601	--	--	33.5568	0.458238	--	--	36.0604	0.467419	--	--	39.0108	0.681614
--	--	25.6237	0.563584	--	--	54.0174	0.526815	--	--	49.2211	0.535856	--	--	47.1619	0.356411	--	--	42.2962	0.423235	--	--	33.5857	0.457586	--	--	36.0884	0.46679	--	--	39.0394	0.681245
--	--	25.6373	0.564057	--	--	54.0691	0.527406	--	--	49.2674	0.536518	--	--	47.2059	0.356854	--	--	42.3204	0.422869	--	--	33.6145	0.456934	--	--	36.1164	0.46616	--	--	39.0679	0.680876
--	--	25.6508	0.564531	--	--	54.1209	0.527998	--	--	49.3137	0.537181	--	--	47.2499	0.357298	--	--	42.3446	0.422504	--	--	33.6433	0.456283	--	--	36.1444	0.465531	--	--	39.0964	0.680507
--	--	25.6643	0.565004	--	--	54.1726	0.528589	--	--	49.36	0.537843	--	--	47.2939	0.357742	--	--	42.3688	0.422138	--	--	33.6721	0.455631	--	--	36.1725	0.464901	--	--	39.125	0.680137
--	--	25.6779	0.565478	--	--	54.2243	0.52918	--	--	49.4063	0.538506	--	--	47.3379	0.358185	--	--	42.3931	0.421773	--	--	33.7009	0.454979	--	--	36.2005	0.464272	--	--	39.1535	0.679768
--	--	25.6914	0.565951	--	--	54.276	0.529772	--	--	49.4526	0.539168	--	--	47.3819	0.358629	--	--	42.4173	0.421407	--	--	33.7297	0.454327	--	--	36.2285	0.463643	--	--	39.1821	0.679399
--	--	25.7049	0.566424	--	--	54.3277	0.530363	--	--	49.4989	0.539831	--	--	47.4259	0.359072	--	--	42.4415	0.421041	--	--	33.7586	0.453676	--	--	36.2565	0.463013	--	--	39.2106	0.67903
--	--	25.7184	0.566898	--	--	54.3794	0.530954	--	--	49.5452	0.540493	--	--	47.4699	0.359516	--	--	42.4657	0.420676	--	--	33.7874	0.453024	--	--	36.2846	0.462384	--	--	39.2391	0.67866
--	--	25.732	0.567371	--	--	54.4311	0.531545	--	--	49.5915	0.541155	--	--	47.5139	0.359959	--	--	42.49	0.42031	--	--	33.8162	0.452372	--	--	36.3126	0.461755	--	--	39.2677	0.678291
--	--	25.7455	0.567845	--	--	54.4829	0.532137	--	--	49.6378	0.541818	--	--	47.5579	0.360403	--	--	42.5142	0.419944	--	--	33.845	0.451721	--	--	36.3406	0.461125	--	--	39.2962	0.677922
--	--	25.759	0.568318	--	--	54.5346	0.532728	--	--	49.6841	0.54248	--	--	47.6019	0.360846	--	--	42.5384	0.419579	--	--	33.8738	0.451069	--	--	36.3686	0.460496	--	--	39.3247	0.677553
--	--	25.7726	0.568791	--	--	54.5863	0.533319	--	--	49.7305	0.543143	--	--	47.6459	0.36129	--	--	42.5626	0.419213	--	--	33.9027	0.450417	--	--	36.3966	0.459867	--	--	39.3533	0.677183
--	--	25.7861	0.569265	--	--	54.638	0.533911	--	--	49.7768	0.543805	--	--	47.6899	0.361734	--	--	42.5869	0.418848	--	--	33.9315	0.449765	--	--	36.4247	0.459237	--	--	39.3818	0.676814
--	--	25.7996	0.569738	--	--	54.6897	0.534502	--	--	49.8231	0.544467	--	--	47.7339	0.362177	--	--	42.6111	0.418482	--	--	33.9603	0.449114	--	--	36.4527	0.458608	--	--	39.4103	0.676445
--	--	25.8132	0.570212	--	--	54.7414	0.535093	--	--	49.8694	0.54513	--	--	47.7779	0.362621	--	--	42.6353	0.418116	--	--	33.9891	0.448462	--	--	36.4807	0.457978	--	--	39.4389	0.676076
--	--	25.8267	0.570685	--	--	54.7931	0.535685	--	--	49.9157	0.545792	--	--	47.8219	0.363064	--	--	42.6595	0.417751	--	--	34.0179	0.44781	--	--	36.5087	0.457349	--	--	39.4674	0.675706
--	--	25.8402	0.571158	--	--	54.8449	0.536276	--	--	49.962	0.546455	--	--	47.866	0.363508	--	--	42.6838	0.417385	--	--	34.0467	0.447158	--	--	36.5368	0.45672	--	--	39.496	0.675337
--	--	25.8538	0.571632	--	--	54.8966	0.536867	--	--	50.0083	0.547117	--	--	47.91	0.363951	--	--	42.708	0.417019	--	--	34.0756	0.446507	--	--	36.5648	0.45609	--	--	39.5245	0.674968
--	--	25.8673	0.572105	--	--	54.9483	0.537459	--	--	50.0546	0.54778	--	--	47.954	0.364395	--	--	42.7322	0.416654	--	--	34.1044	0.445855	--	--	36.5928	0.455461	--	--	39.553	0.674599
--	--	25.8808	0.572579	--	--	55	0.53805	--	--	50.1009	0.548442	--	--	47.998	0.364838	--	--	42.7564	0.416288	--	--	34.1332	0.445203	--	--	36.6208	0.454832	--	--	39.5816	0.67423
--	--	25.8943	0.573052	--	--	55.0517	0.538641	--	--	50.1472	0.549104	--	--	48.042	0.365282	--	--	42.7807	0.415923	--	--	34.162	0.444552	--	--	36.6488	0.454202	--	--	39.6101	0.67386
--	--	25.9079	0.573525	--	--	55.1034	0.539232	--	--	50.1935	0.549767	--	--	48.086	0.365725	--	--	42.8049	0.415557	--	--	34.1908	0.4439	--	--	36.6769	0.453573	--	--	39.6386	0.673491
--	--	25.9214	0.573999	--	--	55.1551	0.539824	--	--	50.2398	0.550429	--	--	48.13	0.366169	--	--	42.8291	0.415191	--	--	34.2196	0.443248	--	--	36.7049	0.452944	--	--	39.6672	0.673122
--	--	25.9349	0.574472	--	--	55.2069	0.540415	--	--	50.2861	0.551092	--	--	48.174	0.366613	--	--	42.8533	0.414826	--	--	34.2485	0.442596	--	--	36.7329	0.452314	--	--	39.6957	0.672753
--	--	25.9485	0.574946	--	--	55.2586	0.541006	--	--	50.3324	0.551754	--	--	48.218	0.367056	--	--	42.8776	0.41446	--	--	34.2773	0.441945	--	--	36.7609	0.451685	--	--	39.7242	0.672383
--	--	25.962	0.575419	--	--	55.3103	0.541598	--	--	50.3787	0.552416	--	--	48.262	0.3675	--	--	42.9018	0.414094	--	--	34.3061	0.441293	--	--	36.789	0.451056	--	--	39.7528	0.672014
--	--	25.9755	0.575892	--	--	55.362	0.542189	--	--	50.4251	0.553079	--	--	48.306	0.367943	--	--	42.926	0.413729	--	--	34.3349	0.440641	--	--	36.817	0.450426	--	--	39.7813	0.671645
--	--	25.9891	0.576366	--	--	55.4137	0.54278	--	--	50.4714	0.553741	--	--	48.35	0.368387	--	--	42.9502	0.413363	--	--	34.3637	0.43999	--	--	36.845	0.449797	--	--	39.8099	0.671276
--	--	26.0026	0.576839	--	--	55.4654	0.543372	--	--	50.5177	0.554404	--	--	48.394	0.36883	--	--	42.9745	0.412998	--	--	34.3925	0.439338	--	--	36.873	0.449167	--	--	39.8384	0.670906
--	--	26.0161	0.577313	--	--	55.5171	0.543963	--	--	50.564	0.555066	--	--	48.438	0.369274	--	--	42.9987	0.412632	--	--	34.4214	0.438686	--	--	36.901	0.448538	--	--	39.8669	0.670537
--	--	26.0296	0.577786	--	--	55.5689	0.544554	--	--	50.6103	0.555729	--	--	48.482	0.369717	--	--	43.0229	0.412266	--	--	34.4502	0.438034	--	--	36.9291	0.447909	--	--	39.8955	0.670168
--	--	26.0432	0.578259	--	--	55.6206	0.545146	--	--	50.6566	0.556391	--	--	48.526	0.370161	--	--	43.0471	0.411901	--	--	34.479	0.437383	--	--	36.9571	0.447279	--	--	39.924	0.669799
--	--	26.0567	0.578733	--	--	55.6723	0.545737	--	--	50.7029	0.557053	--	--	48.57	0.370604	--	--	43.0714	0.411535	--	--	34.5078	0.436731	--	--	36.9851	0.44665	--	--	39.9525	0.669429
--	--	26.0702	0.579206	--	--	55.724	0.546328	--	--	50.7492	0.557716	--	--	48.614	0.371048	--	--	43.0956	0.411169	--	--	34.5366	0.436079	--	--	37.0131	0.446021	--	--	39.9811	0.66906
--	--	26.0838	0.57968	--	--	55.7757	0.546919	--	--	50.7955	0.558378	--	--	48.658	0.371492	--	--	43.1198	0.410804	--	--	34.5654	0.435428	--	--	37.0412	0.445391	--	--	40.0096	0.668691
--	--	26.0973	0.580153	--	--	55.8274	0.547511	--	--	50.8418	0.559041	--	--	48.702	0.371935	--	--	43.144	0.410438	--	--	34.5943	0.434776	--	--	37.0692	0.444762	--	--	40.0381	0.668322
--	--	26.1108	0.580626	--	--	55.8792	0.548102	--	--	50.8881	0.559703	--	--	48.746	0.372379	--	--	43.1682	0.410073	--	--	34.6231	0.434124	--	--	37.0972	0.444133	--	--	40.0667	0.667952
--	--	26.1244	0.5811	--	--	55.9309	0.548693	--	--	50.9344	0.560365	--	--	48.79	0.372822	--	--	43.1925	0.409707	--	--	34.6519	0.433472	--	--	37.1252	0.443503	--	--	40.0952	0.667583
--	--	26.1379	0.581573	--	--	55.9826	0.549285	--	--	50.9807	0.561028	--	--	48.834	0.373266	--	--	43.2167	0.409341	--	--	34.6807	0.432821	--	--	37.1533	0.442874	--	--	40.1238	0.667214
--	--	26.1514	0.582047	--	--	56.0343	0.549876	--	--	51.027	0.56169	--	--	48.878	0.373709	--	--	43.2409	0.408976	--	--	34.7095	0.432169	--	--	37.1813	0.442244	--	--	40.1523	0.666845
--	--	26.1649	0.58252	--	--	56.086	0.550467	--	--	51.0733	0.562353	--	--	48.922	0.374153	--	--	43.2651	0.40861	--	--	34.7384	0.431517	--	--	37.2093	0.441615	--	--	40.1808	0.666476
--	--	26.1785	0.582993	--	--	56.1377	0.551059	--	--	51.1197	0.563015	--	--	48.966	0.374596	--	--	43.2894	0.408245	--	--	34.7672	0.430866	--	--	37.2373	0.440986	--	--	40.2094	0.666106
--	--	26.192	0.583467	--	--	56.1894	0.55165	--	--	51.166	0.563678	--	--	49.01	0.37504	--	--	43.3136	0.407879	--	--	34.796	0.430214	--	--	37.2653	0.440356	--	--	40.2379	0.665737
--	--	26.2055	0.58394	--	--	56.2412	0.552241	--	--	51.2123	0.56434	--	--	49.054	0.375483	--	--	43.3378	0.407513	--	--	34.8248	0.429562	--	--	37.2934	0.439727	--	--	40.2664	0.665368
--	--	26.2191	0.584414	--	--	56.2929	0.552833	--	--	51.2586	0.565002	--	--	49.098	0.375927	--	--	43.362	0.407148	--	--	34.8536	0.42891	--	--	37.3214	0.439098	--	--	40.295	0.664999
--	--	26.2326	0.584887	--	--	56.3446	0.553424	--	--	51.3049	0.565665	--	--	49.142	0.376371	--	--	43.3863	0.406782	--	--	34.8824	0.428259	--	--	37.3494	0.438468	--	--	40.3235	0.664629
--	--	26.2461	0.58536	--	--	56.3963	0.554015	--	--	51.3512	0.566327	--	--	49.186	0.376814	--	--	43.4105	0.406416	--	--	34.9113	0.427607	--	--	37.3774	0.437839	--	--	40.352	0.66426
--	--	26.2597	0.585834	--	--	56.448	0.554606	--	--	51.3975	0.56699	--	--	49.2301	0.377258	--	--	43.4347	0.406051	--	--	34.9401	0.426955	--	--	37.4055	0.43721	--	--	40.3806	0.663891
--	--	26.2732	0.586307	--	--	56.4997	0.555198	--	--	51.4438	0.567652	--	--	49.2741	0.377701	--	--	43.4589	0.405685	--	--	34.9689	0.426304	--	--	37.4335	0.43658	--	--	40.4091	0.663522
--	--	26.2867	0.586781	--	--	56.5514	0.555789	--	--	51.4901	0.568315	--	--	49.3181	0.378145	--	--	43.4832	0.40532	--	--	34.9977	0.425652	--	--	37.4615	0.435951	--	--	40.4377	0.663152
--	--	26.3002	0.587254	--	--	56.6032	0.55638	--	--	51.5364	0.568977	--	--	49.3621	0.378588	--	--	43.5074	0.404954	--	--	35.0265	0.425	--	--	37.4895	0.435321	--	--	40.4662	0.662783
--	--	26.3138	0.587727	--	--	56.6549	0.556972	--	--	51.5827	0.569639	--	--	49.4061	0.379032	--	--	43.5316	0.404588	--	--	35.0553	0.424348	--	--	37.5175	0.434692	--	--	40.4947	0.662414
--	--	26.3273	0.588201	--	--	56.7066	0.557563	--	--	51.629	0.570302	--	--	49.4501	0.379475	--	--	43.5558	0.404223	--	--	35.0842	0.423697	--	--	37.5456	0.434063	--	--	40.5233	0.662045
--	--	26.3408	0.588674	--	--	56.7583	0.558154	--	--	51.6753	0.570964	--	--	49.4941	0.379919	--	--	43.5801	0.403857	--	--	35.113	0.423045	--	--	37.5736	0.433433	--	--	40.5518	0.661675
--	--	26.3544	0.589148	--	--	56.81	0.558746	--	--	51.7216	0.571627	--	--	49.5381	0.380362	--	--	43.6043	0.403491	--	--	35.1418	0.422393	--	--	37.6016	0.432804	--	--	40.5803	0.661306
--	--	26.3679	0.589621	--	--	56.8617	0.559337	--	--	51.7679	0.572289	--	--	49.5821	0.380806	--	--	43.6285	0.403126	--	--	35.1706	0.421742	--	--	37.6296	0.432175	--	--	40.6089	0.660937
--	--	26.3814	0.590094	--	--	56.9134	0.559928	--	--	51.8142	0.572951	--	--	49.6261	0.38125	--	--	43.6527	0.40276	--	--	35.1994	0.42109	--	--	37.6577	0.431545	--	--	40.6374	0.660568
--	--	26.395	0.590568	--	--	56.9652	0.56052	--	--	51.8606	0.573614	--	--	49.6701	0.381693	--	--	43.677	0.402395	--	--	35.2282	0.420438	--	--	37.6857	0.430916	--	--	40.6659	0.660199
--	--	26.4085	0.591041	--	--	57.0169	0.561111	--	--	51.9069	0.574276	--	--	49.7141	0.382137	--	--	43.7012	0.402029	--	--	35.2571	0.419786	--	--	37.7137	0.430287	--	--	40.6945	0.659829
--	--	26.422	0.591515	--	--	57.0686	0.561702	--	--	51.9532	0.574939	--	--	49.7581	0.38258	--	--	43.7254	0.401663	--	--	35.2859	0.419135	--	--	37.7417	0.429657	--	--	40.723	0.65946
--	--	26.4355	0.591988	--	--	57.1203	0.562293	--	--	51.9995	0.575601	--	--	49.8021	0.383024	--	--	43.7496	0.401298	--	--	35.3147	0.418483	--	--	37.7697	0.429028	--	--	40.7516	0.659091
--	--	26.4491	0.592461	--	--	57.172	0.562885	--	--	52.0458	0.576264	--	--	49.8461	0.383467	--	--	43.7739	0.400932	--	--	35.3435	0.417831	--	--	37.7978	0.428398	--	--	40.7801	0.658722
--	--	26.4626	0.592935	--	--	57.2237	0.563476	--	--	52.0921	0.576926	--	--	49.8901	0.383911	--	--	43.7981	0.400566	--	--	35.3723	0.41718	--	--	37.8258	0.427769	--	--	40.8086	0.658352
--	--	26.4761	0.593408	--	--	57.2754	0.564067	--	--	52.1384	0.577588	--	--	49.9341	0.384354	--	--	43.8223	0.400201	--	--	35.4011	0.416528	--	--	37.8538	0.42714	--	--	40.8372	0.657983
--	--	26.4897	0.593882	--	--	57.3272	0.564659	--	--	52.1847	0.578251	--	--	49.9781	0.384798	--	--	43.8465	0.399835	--	--	35.43	0.415876	--	--	37.8818	0.42651	--	--	40.8657	0.657614
--	--	26.5032	0.594355	--	--	57.3789	0.56525	--	--	52.231	0.578913	--	--	50.0221	0.385242	--	--	43.8707	0.39947	--	--	35.4588	0.415224	--	--	37.9099	0.425881	--	--	40.8942	0.657245
--	--	26.5167	0.594829	--	--	57.4306	0.565841	--	--	52.2773	0.579576	--	--	50.0661	0.385685	--	--	43.895	0.399104	--	--	35.4876	0.414573	--	--	37.9379	0.425252	--	--	40.9228	0.656875
--	--	26.5303	0.595302	--	--	57.4823	0.566433	--	--	52.3236	0.580238	--	--	50.1101	0.386129	--	--	43.9192	0.398738	--	--	35.5164	0.413921	--	--	37.9659	0.424622	--	--	40.9513	0.656506
--	--	26.5438	0.595775	--	--	57.534	0.567024	--	--	52.3699	0.5809	--	--	50.1541	0.386572	--	--	43.9434	0.398373	--	--	35.5452	0.413269	--	--	37.9939	0.423993	--	--	40.9798	0.656137
--	--	26.5573	0.596249	--	--	57.5857	0.567615	--	--	52.4162	0.581563	--	--	50.1981	0.387016	--	--	43.9676	0.398007	--	--	35.5741	0.412618	--	--	38.0219	0.423364	--	--	41.0084	0.655768
--	--	26.5709	0.596722	--	--	57.6374	0.568207	--	--	52.4625	0.582225	--	--	50.2421	0.387459	--	--	43.9919	0.397641	--	--	35.6029	0.411966	--	--	38.05	0.422734	--	--	41.0369	0.655398
--	--	26.5844	0.597196	--	--	57.6892	0.568798	--	--	52.5088	0.582888	--	--	50.2861	0.387903	--	--	44.0161	0.397276	--	--	35.6317	0.411314	--	--	38.078	0.422105	--	--	41.0655	0.655029
--	--	26.5979	0.597669	--	--	57.7409	0.569389	--	--	52.5552	0.58355	--	--	50.3301	0.388346	--	--	44.0403	0.39691	--	--	35.6605	0.410662	--	--	38.106	0.421475	--	--	41.094	0.65466
--	--	26.6114	0.598142	--	--	57.7926	0.56998	--	--	52.6015	0.584213	--	--	50.3741	0.38879	--	--	44.0645	0.396545	--	--	35.6893	0.410011	--	--	38.134	0.420846	--	--	41.1225	0.654291
--	--	26.625	0.598616	--	--	57.8443	0.570572	--	--	52.6478	0.584875	--	--	50.4181	0.389233	--	--	44.0888	0.396179	--	--	35.7181	0.409359	--	--	38.1621	0.420217	--	--	41.1511	0.653921
--	--	26.6385	0.599089	--	--	57.896	0.571163	--	--	52.6941	0.585537	--	--	50.4621	0.389677	--	--	44.113	0.395813	--	--	35.747	0.408707	--	--	38.1901	0.419587	--	--	41.1796	0.653552
--	--	26.652	0.599563	--	--	57.9477	0.571754	--	--	52.7404	0.5862	--	--	50.5061	0.390121	--	--	44.1372	0.395448	--	--	35.7758	0.408056	--	--	38.2181	0.418958	--	--	41.2081	0.653183
--	--	26.6656	0.600036	--	--	57.9994	0.572346	--	--	52.7867	0.586862	--	--	50.5501	0.390564	--	--	44.1614	0.395082	--	--	35.8046	0.407404	--	--	38.2461	0.418329	--	--	41.2367	0.652814
--	--	26.6791	0.600509	--	--	58.0512	0.572937	--	--	52.833	0.587525	--	--	50.5942	0.391008	--	--	44.1857	0.394716	--	--	35.8334	0.406752	--	--	38.2742	0.417699	--	--	41.2652	0.652445
--	--	26.6926	0.600983	--	--	58.1029	0.573528	--	--	52.8793	0.588187	--	--	50.6382	0.391451	--	--	44.2099	0.394351	--	--	35.8622	0.4061	--	--	38.3022	0.41707	--	--	41.2938	0.652075
--	--	26.7062	0.601456	--	--	58.1546	0.57412	--	--	52.9256	0.58885	--	--	50.6822	0.391895	--	--	44.2341	0.393985	--	--	35.891	0.405449	--	--	38.3302	0.416441	--	--	41.3223	0.651706
--	--	26.7197	0.60193	--	--	58.2063	0.574711	--	--	52.9719	0.589512	--	--	50.7262	0.392338	--	--	44.2583	0.39362	--	--	35.9199	0.404797	--	--	38.3582	0.415811	--	--	41.3508	0.651337
--	--	26.7332	0.602403	--	--	58.258	0.575302	--	--	53.0182	0.590174	--	--	50.7702	0.392782	--	--	44.2826	0.393254	--	--	35.9487	0.404145	--	--	38.3862	0.415182	--	--	41.3794	0.650968
--	--	26.7467	0.602876	--	--	58.3097	0.575894	--	--	53.0645	0.590837	--	--	50.8142	0.393225	--	--	44.3068	0.392888	--	--	35.9775	0.403494	--	--	38.4143	0.414552	--	--	41.4079	0.650598
--	--	26.7603	0.60335	--	--	58.3614	0.576485	--	--	53.1108	0.591499	--	--	50.8582	0.393669	--	--	44.331	0.392523	--	--	36.0063	0.402842	--	--	38.4423	0.413923	--	--	41.4364	0.650229
--	--	26.7738	0.603823	--	--	58.4132	0.577076	--	--	53.1571	0.592162	--	--	50.9022	0.394112	--	--	44.3552	0.392157	--	--	36.0351	0.40219	--	--	38.4703	0.413294	--	--	41.465	0.64986
--	--	26.7873	0.604297	--	--	58.4649	0.577667	--	--	53.2034	0.592824	--	--	50.9462	0.394556	--	--	44.3795	0.391791	--	--	36.0639	0.401538	--	--	38.4983	0.412664	--	--	41.4935	0.649491
--	--	26.8009	0.60477	--	--	58.5166	0.578259	--	--	53.2498	0.593486	--	--	50.9902	0.395	--	--	44.4037	0.391426	--	--	36.0928	0.400887	--	--	38.5264	0.412035	--	--	41.522	0.649121
--	--	26.8144	0.605243	--	--	58.5683	0.57885	--	--	53.2961	0.594149	--	--	51.0342	0.395443	--	--	44.4279	0.39106	--	--	36.1216	0.400235	--	--	38.5544	0.411406	--	--	41.5506	0.648752
--	--	26.8279	0.605717	--	--	58.62	0.579441	--	--	53.3424	0.594811	--	--	51.0782	0.395887	--	--	44.4521	0.390695	--	--	36.1504	0.399583	--	--	38.5824	0.410776	--	--	41.5791	0.648383
--	--	26.8415	0.60619	--	--	58.6717	0.580033	--	--	53.3887	0.595474	--	--	51.1222	0.39633	--	--	44.4764	0.390329	--	--	36.1792	0.398932	--	--	38.6104	0.410147	--	--	41.6077	0.648014
--	--	26.855	0.606664	--	--	58.7235	0.580624	--	--	53.435	0.596136	--	--	51.1662	0.396774	--	--	44.5006	0.389963	--	--	36.208	0.39828	--	--	38.6384	0.409518	--	--	41.6362	0.647644
--	--	26.8685	0.607137	--	--	58.7752	0.581215	--	--	53.4813	0.596799	--	--	51.2102	0.397217	--	--	44.5248	0.389598	--	--	36.2368	0.397628	--	--	38.6665	0.408888	--	--	41.6647	0.647275
--	--	26.882	0.60761	--	--	58.8269	0.581807	--	--	53.5276	0.597461	--	--	51.2542	0.397661	--	--	44.549	0.389232	--	--	36.2657	0.396976	--	--	38.6945	0.408259	--	--	41.6933	0.646906
--	--	26.8956	0.608084	--	--	58.8786	0.582398	--	--	53.5739	0.598123	--	--	51.2982	0.398104	--	--	44.5732	0.388866	--	--	36.2945	0.396325	--	--	38.7225	0.407629	--	--	41.7218	0.646537
--	--	26.9091	0.608557	--	--	58.9303	0.582989	--	--	53.6202	0.598786	--	--	51.3422	0.398548	--	--	44.5975	0.388501	--	--	36.3233	0.395673	--	--	38.7505	0.407	--	--	41.7503	0.646167
--	--	26.9226	0.609031	--	--	58.982	0.583581	--	--	53.6665	0.599448	--	--	51.3862	0.398991	--	--	44.6217	0.388135	--	--	36.3521	0.395021	--	--	38.7786	0.406371	--	--	41.7789	0.645798
--	--	26.9362	0.609504	--	--	59.0337	0.584172	--	--	53.7128	0.600111	--	--	51.4302	0.399435	--	--	44.6459	0.38777	--	--	36.3809	0.394369	--	--	38.8066	0.405741	--	--	41.8074	0.645429
--	--	26.9497	0.609977	--	--	59.0855	0.584763	--	--	53.7591	0.600773	--	--	51.4742	0.399879	--	--	44.6701	0.387404	--	--	36.4098	0.393718	--	--	38.8346	0.405112	--	--	41.8359	0.64506
--	--	26.9632	0.610451	--	--	59.1372	0.585354	--	--	53.8054	0.601435	--	--	51.5182	0.400322			44.6944	0.387038	--	--	36.4386	0.393066	--	--	38.8626	0.404483	--	--	41.8645	0.644691
--	--	26.9768	0.610924	--	--	59.1889	0.585946	--	--	53.8517	0.602098	--	--	51.5622	0.400766			44.7186	0.386673	--	--	36.4674	0.392414	--	--	38.8906	0.403853	--	--	41.893	0.644321
--	--	26.9903	0.611398	--	--	59.2406	0.586537	--	--	53.898	0.60276	--	--	51.6062	0.401209			44.7428	0.386307	--	--	36.4962	0.391763	--	--	38.9187	0.403224	--	--	41.9216	0.643952
--	--	27.0038	0.611871	--	--	59.2923	0.587128	--	--	53.9443	0.603423	--	--	51.6502	0.401653			44.767	0.385941	--	--	36.525	0.391111	--	--	38.9467	0.402595	--	--	41.9501	0.643583
--	--	27.0173	0.612344	--	--	59.344	0.58772	--	--	53.9907	0.604085	--	--	51.6942	0.402096			44.7913	0.385576	--	--	36.5538	0.390459	--	--	38.9747	0.401965	--	--	41.9786	0.643214
		27.0309	0.612818	--	--	59.3957	0.588311	--	--	54.037	0.604748	--	--	51.7382	0.40254			44.8155	0.38521	--	--	36.5827	0.389807	--	--	39.0027	0.401336	--	--	42.0072	0.642844
		27.0444	0.613291			59.4475	0.588902			54.0833	0.60541			51.7822	0.402983			44.8397	0.384845			36.6115	0.389156			39.0308	0.400706	--	--	42.0357	0.642475

## Sheet: Figure 2f
RH	Adsorption	Desorption
20	3.46e-06	6.44e-07
45	4.66e-07	1.97e-06
70	6.35e-07	1.57e-06
99	3.8e-07	6.3e-07

## Sheet: Figure 2g
X	Y
3.1	48.4
4.08	-17.3
5.06	-62.5
6.08	-75.9
6.94047	-85.5
7.89307	-84.6

## Sheet: Figure 2h
0			0.38			1.67
X	Y		X	Y		X	Y
25.0371	0.00014117		25.0371	2.83162e-06		25.0371	7.39053e-05
25.0294	0.000141941		25.0294	5.9746e-07		25.0294	7.30835e-05
25.0218	0.000142842		25.0218	-2.30029e-06		25.0218	7.16679e-05
25.0141	0.000143618		25.0141	-5.73212e-06		25.0141	6.9778e-05
25.0065	0.000144001		25.0065	-9.51606e-06		25.0065	6.7446e-05
24.9988	0.000143748		24.9988	-1.34892e-05		24.9988	6.46189e-05
24.9912	0.000142691		24.9912	-1.75284e-05		24.9912	6.12052e-05
24.9836	0.000140777		24.9836	-2.15121e-05		24.9836	5.71383e-05
24.9759	0.000138086		24.9759	-2.52649e-05		24.9759	5.24243e-05
24.9683	0.000134818		24.9683	-2.85418e-05		24.9683	4.71544e-05
24.9606	0.000131242		24.9606	-3.107e-05		24.9606	4.14825e-05
24.953	0.000127632		24.953	-3.26266e-05		24.953	3.55808e-05
24.9454	0.000124195		24.9454	-3.31019e-05		24.9454	2.96007e-05
24.9377	0.000121036		24.9377	-3.25182e-05		24.9377	2.36608e-05
24.9301	0.000118162		24.9301	-3.10047e-05		24.9301	1.78699e-05
24.9224	0.000115528		24.9224	-2.87531e-05		24.9224	1.23656e-05
24.9148	0.000113092		24.9148	-2.59799e-05		24.9148	7.33725e-06
24.9072	0.000110867		24.9072	-2.29047e-05		24.9072	3.00486e-06
24.8995	0.000108922		24.8995	-1.9734e-05		24.8995	-4.44396e-07
24.8919	0.00010735		24.8919	-1.66381e-05		24.8919	-2.92796e-06
24.8842	0.000106224		24.8842	-1.37202e-05		24.8842	-4.50413e-06
24.8766	0.000105574		24.8766	-1.09983e-05		24.8766	-5.34871e-06
24.869	0.000105397		24.869	-8.41733e-06		24.869	-5.68644e-06
24.8613	0.000105688		24.8613	-5.89379e-06		24.8613	-5.71841e-06
24.8537	0.000106454		24.8537	-3.37011e-06		24.8537	-5.58461e-06
24.846	0.000107709		24.846	-8.507e-07		24.846	-5.37266e-06
24.8384	0.000109454		24.8384	1.59341e-06		24.8384	-5.15348e-06
24.8308	0.000111641		24.8308	3.84674e-06		24.8308	-5.01316e-06
24.8231	0.000114169		24.8231	5.78564e-06		24.8231	-5.06011e-06
24.8155	0.000116911		24.8155	7.31728e-06		24.8155	-5.40572e-06
24.8078	0.000119759		24.8078	8.40983e-06		24.8078	-6.13255e-06
24.8002	0.000122668		24.8002	9.0989e-06		24.8002	-7.26869e-06
24.7926	0.000125661		24.7926	9.4589e-06		24.7926	-8.77989e-06
24.7849	0.000128789		24.7849	9.54804e-06		24.7849	-1.05774e-05
24.7773	0.000132082		24.7773	9.36106e-06		24.7773	-1.25311e-05
24.7696	0.000135519		24.7696	8.82887e-06		24.7696	-1.44815e-05
24.762	0.000139034		24.762	7.87535e-06		24.762	-1.62557e-05
24.7544	0.000142536		24.7544	6.49626e-06		24.7544	-1.7693e-05
24.7467	0.000145934		24.7467	4.80381e-06		24.7467	-1.86705e-05
24.7391	0.000149131		24.7391	3.00419e-06		24.7391	-1.91094e-05
24.7314	0.000152003		24.7314	1.32509e-06		24.7314	-1.89502e-05
24.7238	0.000154388		24.7238	-5.7981e-08		24.7238	-1.81142e-05
24.7162	0.000156102		24.7162	-1.0581e-06		24.7162	-1.64872e-05
24.7085	0.000156986		24.7085	-1.67349e-06		24.7085	-1.39425e-05
24.7009	0.00015697		24.7009	-1.96791e-06		24.7009	-1.03921e-05
24.6932	0.000156109		24.6932	-2.05541e-06		24.6932	-5.83109e-06
24.6856	0.000154584		24.6856	-2.09059e-06		24.6856	-3.54463e-07
24.678	0.000152661		24.678	-2.25238e-06		24.678	5.85229e-06
24.6703	0.000150624		24.6703	-2.71411e-06		24.6703	1.25319e-05
24.6627	0.000148721		24.6627	-3.60541e-06		24.6627	1.93711e-05
24.655	0.000147106		24.655	-4.97786e-06		24.655	2.60175e-05
24.6474	0.000145826		24.6474	-6.78223e-06		24.6474	3.21058e-05
24.6398	0.000144836		24.6398	-8.85851e-06		24.6398	3.72991e-05
24.6321	0.000144039		24.6321	-1.09412e-05		24.6321	4.13347e-05
24.6245	0.000143347		24.6245	-1.26887e-05		24.6245	4.40563e-05
24.6168	0.000142715		24.6168	-1.37435e-05		24.6168	4.5424e-05
24.6092	0.000142142		24.6092	-1.38143e-05		24.6092	4.55087e-05
24.6016	0.000141665		24.6016	-1.27485e-05		24.6016	4.44835e-05
24.5939	0.000141343		24.5939	-1.05625e-05		24.5939	4.26169e-05
24.5863	0.000141271		24.5863	-7.42073e-06		24.5863	4.02557e-05
24.5786	0.000141578		24.5786	-3.58226e-06		24.5786	3.77838e-05
24.571	0.000142414		24.571	6.52592e-07		24.571	3.55574e-05
24.5634	0.00014391		24.5634	4.97733e-06		24.5634	3.38328e-05
24.5557	0.000146124		24.5557	9.09683e-06		24.5557	3.27132e-05
24.5481	0.000149027		24.5481	1.27378e-05		24.5481	3.21357e-05
24.5404	0.000152515		24.5404	1.56597e-05		24.5404	3.19042e-05
24.5328	0.000156439		24.5328	1.76689e-05		24.5328	3.17602e-05
24.5252	0.000160638		24.5252	1.86374e-05		24.5252	3.14628e-05
24.5175	0.000164945		24.5175	1.85266e-05		24.5175	3.08438e-05
24.5099	0.000169187		24.5099	1.74097e-05		24.5099	2.98195e-05
24.5022	0.000173189		24.5022	1.54838e-05		24.5022	2.83635e-05
24.4946	0.000176798		24.4946	1.30585e-05		24.4946	2.64706e-05
24.487	0.000179919		24.487	1.05178e-05		24.487	2.41375e-05
24.4793	0.000182521		24.4793	8.26139e-06		24.4793	2.137e-05
24.4717	0.000184625		24.4717	6.64108e-06		24.4717	1.82019e-05
24.464	0.000186264		24.464	5.90931e-06		24.464	1.47094e-05
24.4564	0.000187459		24.4564	6.18934e-06		24.4564	1.10104e-05
24.4488	0.000188221		24.4488	7.47039e-06		24.4488	7.25371e-06
24.4411	0.000188574		24.4411	9.6244e-06		24.4411	3.60395e-06
24.4335	0.000188585		24.4335	1.24377e-05		24.4335	2.2667e-07
24.4258	0.000188368		24.4258	1.56478e-05		24.4258	-2.72377e-06
24.4182	0.00018806		24.4182	1.89746e-05		24.4182	-5.11452e-06
24.4106	0.000187792		24.4106	2.21435e-05		24.4106	-6.84451e-06
24.4029	0.00018765		24.4029	2.49064e-05		24.4029	-7.85921e-06
24.3953	0.000187662		24.3953	2.70692e-05		24.3953	-8.17237e-06
24.3876	0.000187802		24.3876	2.8525e-05		24.3876	-7.88664e-06
24.38	0.000188003		24.38	2.9277e-05		24.38	-7.19419e-06
24.3724	0.000188191		24.3724	2.94347e-05		24.3724	-6.34059e-06
24.3647	0.000188317		24.3647	2.91807e-05		24.3647	-5.55441e-06
24.3571	0.000188379		24.3571	2.87231e-05		24.3571	-4.97007e-06
24.3494	0.00018843		24.3494	2.82525e-05		24.3494	-4.58267e-06
24.3418	0.000188548		24.3418	2.79142e-05		24.3418	-4.26014e-06
24.3341	0.000188805		24.3341	2.77919e-05		24.3341	-3.80747e-06
24.3265	0.000189233		24.3265	2.78941e-05		24.3265	-3.04757e-06
24.3189	0.000189821		24.3189	2.81428e-05		24.3189	-1.87392e-06
24.3112	0.000190531		24.3112	2.8371e-05		24.3112	-2.50523e-07
24.3036	0.000191323		24.3036	2.83417e-05		24.3036	1.82732e-06
24.2959	0.000192169		24.2959	2.77945e-05		24.2959	4.37192e-06
24.2883	0.000193044		24.2883	2.65105e-05		24.2883	7.40797e-06
24.2807	0.000193912		24.2807	2.43702e-05		24.2807	1.09418e-05
24.273	0.000194718		24.273	2.13796e-05		24.273	1.49211e-05
24.2654	0.000195397		24.2654	1.76556e-05		24.2654	1.9214e-05
24.2577	0.000195886		24.2577	1.33866e-05		24.2577	2.36148e-05
24.2501	0.000196132		24.2501	8.79604e-06		24.2501	2.78712e-05
24.2425	0.000196094		24.2425	4.12324e-06		24.2425	3.17191e-05
24.2348	0.000195742		24.2348	-3.86348e-07		24.2348	3.4924e-05
24.2272	0.000195063		24.2272	-4.74512e-06		24.2272	3.73234e-05
24.2195	0.000194067		24.2195	-8.52251e-06		24.2195	3.88635e-05
24.2119	0.000192801		24.2119	-1.16105e-05		24.2119	3.96156e-05
24.2043	0.000191376		24.2043	-1.39811e-05		24.2043	3.97645e-05
24.1966	0.000189976		24.1966	-1.56523e-05		24.1966	3.95694e-05
24.189	0.000188865		24.189	-1.6638e-05		24.189	3.93137e-05
24.1813	0.000188352		24.1813	-1.69144e-05		24.1813	3.92601e-05
24.1737	0.000188716		24.1737	-1.64234e-05		24.1737	3.962e-05
24.1661	0.000190143		24.1661	-1.5109e-05		24.1661	4.05333e-05
24.1584	0.000192666		24.1584	-1.29643e-05		24.1584	4.20509e-05
24.1508	0.000196168		24.1508	-1.00657e-05		24.1508	4.41215e-05
24.1431	0.000200406		24.1431	-6.58193e-06		24.1431	4.65934e-05
24.1355	0.000205063		24.1355	-2.7543e-06		24.1355	4.92388e-05
24.1279	0.000209803		24.1279	1.14576e-06		24.1279	5.17894e-05
24.1202	0.000214326		24.1202	4.86711e-06		24.1202	5.39675e-05
24.1126	0.000218412		24.1126	8.22022e-06		24.1126	5.55036e-05
24.1049	0.000221936		24.1049	1.10951e-05		24.1049	5.61505e-05
24.0973	0.000224848		24.0973	1.34515e-05		24.0973	5.57123e-05
24.0897	0.000227134		24.0897	1.52903e-05		24.0897	5.40891e-05
24.082	0.000228773		24.082	1.66202e-05		24.082	5.13245e-05
24.0744	0.000229719		24.0744	1.74382e-05		24.0744	4.76287e-05
24.0667	0.000229931		24.0667	1.77289e-05		24.0667	4.33591e-05
24.0591	0.000229414		24.0591	1.74784e-05		24.0591	3.89555e-05
24.0515	0.000228262		24.0515	1.66901e-05		24.0515	3.48453e-05
24.0438	0.000226645		24.0438	1.53953e-05		24.0438	3.13505e-05
24.0362	0.000224761		24.0362	1.36558e-05		24.0362	2.86343e-05
24.0285	0.000222772		24.0285	1.15557e-05		24.0285	2.67065e-05
24.0209	0.00022076		24.0209	9.18102e-06		24.0209	2.5477e-05
24.0133	0.000218745		24.0133	6.58901e-06		24.0133	2.48164e-05
24.0056	0.000216722		24.0056	3.78917e-06		24.0056	2.45896e-05
23.998	0.000214719		23.998	7.60552e-07		23.998	2.46627e-05
23.9903	0.000212807		23.9903	-2.49358e-06		23.9903	2.49062e-05
23.9827	0.000211084		23.9827	-5.88623e-06		23.9827	2.52177e-05
23.9751	0.000209627		23.9751	-9.22532e-06		23.9751	2.55539e-05
23.9674	0.000208446		23.9674	-1.22465e-05		23.9674	2.5944e-05
23.9598	0.000207457		23.9598	-1.46793e-05		23.9598	2.64643e-05
23.9521	0.000206499		23.9521	-1.63091e-05		23.9521	2.71851e-05
23.9445	0.000205381		23.9445	-1.7014e-05		23.9445	2.81243e-05
23.9369	0.00020395		23.9369	-1.67732e-05		23.9369	2.92362e-05
23.9292	0.000202139		23.9292	-1.56558e-05		23.9292	3.04377e-05
23.9216	0.000199971		23.9216	-1.38005e-05		23.9216	3.16513e-05
23.9139	0.000197521		23.9139	-1.13904e-05		23.9139	3.28326e-05
23.9063	0.000194882		23.9063	-8.63056e-06		23.9063	3.39667e-05
23.8987	0.000192131		23.8987	-5.72224e-06		23.8987	3.50362e-05
23.891	0.000189325		23.891	-2.83523e-06		23.891	3.59791e-05
23.8834	0.000186487		23.8834	-8.1562e-08		23.8834	3.66661e-05
23.8757	0.000183584		23.8757	2.49348e-06		23.8757	3.6918e-05
23.8681	0.000180527		23.8681	4.89257e-06		23.8681	3.65657e-05
23.8605	0.000177189		23.8605	7.12557e-06		23.8605	3.55279e-05
23.8528	0.000173457		23.8528	9.16593e-06		23.8528	3.38632e-05
23.8452	0.000169271		23.8452	1.09224e-05		23.8452	3.1764e-05
23.8375	0.000164641		23.8375	1.2234e-05		23.8375	2.94975e-05
23.8299	0.000159633		23.8299	1.28902e-05		23.8299	2.73295e-05
23.8223	0.000154355		23.8223	1.26771e-05		23.8223	2.54691e-05
23.8146	0.000148939		23.8146	1.14424e-05		23.8146	2.40452e-05
23.807	0.000143537		23.807	9.15862e-06		23.807	2.30966e-05
23.7993	0.000138306		23.7993	5.95093e-06		23.7993	2.25629e-05
23.7917	0.000133391		23.7917	2.07279e-06		23.7917	2.22839e-05
23.7841	0.000128916		23.7841	-2.16364e-06		23.7841	2.20286e-05
23.7764	0.000124997		23.7764	-6.4689e-06		23.7764	2.15617e-05
23.7688	0.00012175		23.7688	-1.06355e-05		23.7688	2.07245e-05
23.7611	0.000119295		23.7611	-1.45585e-05		23.7611	1.94939e-05
23.7535	0.000117736		23.7535	-1.82212e-05		23.7535	1.79946e-05
23.7459	0.000117126		23.7459	-2.16627e-05		23.7459	1.64634e-05
23.7382	0.000117436		23.7382	-2.49421e-05		23.7382	1.5187e-05
23.7306	0.000118545		23.7306	-2.81077e-05		23.7306	1.44344e-05
23.7229	0.000120248		23.7229	-3.11804e-05		23.7229	1.44018e-05
23.7153	0.000122283		23.7153	-3.41525e-05		23.7153	1.51766e-05
23.7076	0.000124371		23.7076	-3.70025e-05		23.7076	1.67231e-05
23.7	0.000126244		23.7	-3.97171e-05		23.7	1.8891e-05
23.6924	0.000127686		23.6924	-4.23053e-05		23.6924	2.14459e-05
23.6847	0.00012856		23.6847	-4.4793e-05		23.6847	2.4116e-05
23.6771	0.000128829		23.6771	-4.72003e-05		23.6771	2.66433e-05
23.6694	0.000128567		23.6694	-4.95161e-05		23.6694	2.88275e-05
23.6618	0.000127938		23.6618	-5.16943e-05		23.6618	3.05516e-05
23.6542	0.000127147		23.6542	-5.36758e-05		23.6542	3.17879e-05
23.6465	0.000126389		23.6465	-5.54264e-05		23.6465	3.25865e-05
23.6389	0.000125809		23.6389	-5.69655e-05		23.6389	3.30537e-05
23.6312	0.000125494		23.6312	-5.83687e-05		23.6312	3.33238e-05
23.6236	0.000125492		23.6236	-5.97459e-05		23.6236	3.35298e-05
23.616	0.000125827		23.616	-6.12105e-05		23.616	3.3774e-05
23.6083	0.000126499		23.6083	-6.28497e-05		23.6083	3.41025e-05
23.6007	0.000127472		23.6007	-6.47015e-05		23.6007	3.44919e-05
23.593	0.00012866		23.593	-6.67383e-05		23.593	3.48537e-05
23.5854	0.000129926		23.5854	-6.88657e-05		23.5854	3.50578e-05
23.5778	0.000131111		23.5778	-7.09426e-05		23.5778	3.49664e-05
23.5701	0.000132055		23.5701	-7.28201e-05		23.5701	3.44695e-05
23.5625	0.000132639		23.5625	-7.43836e-05		23.5625	3.35141e-05
23.5548	0.000132815		23.5548	-7.5584e-05		23.5548	3.21204e-05
23.5472	0.000132634		23.5472	-7.64484e-05		23.5472	3.03806e-05
23.5396	0.000132251		23.5396	-7.70722e-05		23.5396	2.84376e-05
23.5319	0.000131887		23.5319	-7.75918e-05		23.5319	2.64512e-05
23.5243	0.000131765		23.5243	-7.81406e-05		23.5243	2.45664e-05
23.5166	0.000132026		23.5166	-7.88006e-05		23.5166	2.2892e-05
23.509	0.000132681		23.509	-7.95711e-05		23.509	2.14896e-05
23.5014	0.000133602		23.5014	-8.03726e-05		23.5014	2.03637e-05
23.4937	0.000134558		23.4937	-8.10815e-05		23.4937	1.94558e-05
23.4861	0.000135266		23.4861	-8.15747e-05		23.4861	1.86533e-05
23.4784	0.000135444		23.4784	-8.17594e-05		23.4784	1.78185e-05
23.4708	0.000134853		23.4708	-8.15797e-05		23.4708	1.68279e-05
23.4632	0.000133333		23.4632	-8.10075e-05		23.4632	1.56001e-05
23.4555	0.000130824		23.4555	-8.00325e-05		23.4555	1.40988e-05
23.4479	0.00012738		23.4479	-7.86594e-05		23.4479	1.23179e-05
23.4402	0.000123154		23.4402	-7.69135e-05		23.4402	1.02628e-05
23.4326	0.000118366		23.4326	-7.48478e-05		23.4326	7.94159e-06
23.425	0.000113257		23.425	-7.25446e-05		23.425	5.3637e-06
23.4173	0.000108066		23.4173	-7.01066e-05		23.4173	2.54681e-06
23.4097	0.000103014		23.4097	-6.76341e-05		23.4097	-4.67602e-07
23.402	9.83029e-05		23.402	-6.51997e-05		23.402	-3.58911e-06
23.3944	9.41026e-05		23.3944	-6.28305e-05		23.3944	-6.65337e-06
23.3868	9.05546e-05		23.3868	-6.05079e-05		23.3868	-9.41543e-06
23.3791	8.77801e-05		23.3791	-5.81811e-05		23.3791	-1.15731e-05
23.3715	8.58907e-05		23.3715	-5.57847e-05		23.3715	-1.2815e-05
23.3638	8.49817e-05		23.3638	-5.32567e-05		23.3638	-1.28764e-05
23.3562	8.51002e-05		23.3562	-5.05559e-05		23.3562	-1.15868e-05
23.3486	8.62053e-05		23.3486	-4.7678e-05		23.3486	-8.90347e-06
23.3409	8.81502e-05		23.3409	-4.46599e-05		23.3409	-4.92861e-06
23.3333	9.07021e-05		23.3333	-4.15591e-05		23.3333	9.41635e-08
23.3256	9.35887e-05		23.3256	-3.84153e-05		23.3256	5.80842e-06
23.318	9.65498e-05		23.318	-3.52223e-05		23.318	1.17977e-05
23.3104	9.93749e-05		23.3104	-3.19362e-05		23.3104	1.76537e-05
23.3027	0.000101923		23.3027	-2.85258e-05		23.3027	2.30445e-05
23.2951	0.000104126		23.2951	-2.50296e-05		23.2951	2.77661e-05
23.2874	0.000105982		23.2874	-2.15768e-05		23.2874	3.17563e-05
23.2798	0.000107535		23.2798	-1.83524e-05		23.2798	3.50666e-05
23.2722	0.000108861		23.2722	-1.55275e-05		23.2722	3.78035e-05
23.2645	0.000110053		23.2645	-1.31989e-05		23.2645	4.00718e-05
23.2569	0.000111211		23.2569	-1.137e-05		23.2569	4.19513e-05
23.2492	0.000112421		23.2492	-9.96655e-06		23.2492	4.35065e-05
23.2416	0.000113746		23.2416	-8.86138e-06		23.2416	4.48097e-05
23.234	0.000115216		23.234	-7.88737e-06		23.234	4.59488e-05
23.2263	0.000116841		23.2263	-6.8456e-06		23.2263	4.70138e-05
23.2187	0.000118623		23.2187	-5.52495e-06		23.2187	4.80756e-05
23.211	0.000120561		23.211	-3.73929e-06		23.211	4.91717e-05
23.2034	0.000122647		23.2034	-1.37167e-06		23.2034	5.03012e-05
23.1958	0.000124851		23.1958	1.59051e-06		23.1958	5.14266e-05
23.1881	0.000127107		23.1881	5.04079e-06		23.1881	5.24781e-05
23.1805	0.000129306		23.1805	8.76783e-06		23.1805	5.33638e-05
23.1728	0.000131293		23.1728	1.25032e-05		23.1728	5.39832e-05
23.1652	0.000132884		23.1652	1.59934e-05		23.1652	5.42384e-05
23.1576	0.0001339		23.1576	1.90682e-05		23.1576	5.40347e-05
23.1499	0.000134221		23.1499	2.16705e-05		23.1499	5.3278e-05
23.1423	0.000133835		23.1423	2.38369e-05		23.1423	5.18777e-05
23.1346	0.000132867		23.1346	2.56462e-05		23.1346	4.9762e-05
23.127	0.000131563		23.127	2.71651e-05		23.127	4.69012e-05
23.1194	0.000130235		23.1194	2.84131e-05		23.1194	4.33254e-05
23.1117	0.000129187		23.1117	2.93483e-05		23.1117	3.91332e-05
23.1041	0.000128644		23.1041	2.98799e-05		23.1041	3.44925e-05
23.0964	0.000128723		23.0964	2.9906e-05		23.0964	2.96343e-05
23.0888	0.000129439		23.0888	2.93658e-05		23.0888	2.48354e-05
23.0812	0.000130742		23.0812	2.82786e-05		23.0812	2.03884e-05
23.0735	0.000132563		23.0735	2.67445e-05		23.0735	1.65637e-05
23.0659	0.000134846		23.0659	2.49115e-05		23.0659	1.35792e-05
23.0582	0.000137563		23.0582	2.29356e-05		23.0582	1.15844e-05
23.0506	0.000140675		23.0506	2.0958e-05		23.0506	1.06551e-05
23.0429	0.000144079		23.0429	1.9097e-05		23.0429	1.07866e-05
23.0353	0.00014755		23.0353	1.74408e-05		23.0353	1.18849e-05
23.0277	0.000150733		23.0277	1.60359e-05		23.0277	1.37621e-05
23.02	0.000153203		23.02	1.4883e-05		23.02	1.6149e-05
23.0124	0.000154588		23.0124	1.39509e-05		23.0124	1.87274e-05
23.0047	0.000154696		23.0047	1.32016e-05		23.0047	2.11723e-05
22.9971	0.000153586		22.9971	1.26062e-05		22.9971	2.3194e-05
22.9895	0.000151557		22.9895	1.21419e-05		22.9895	2.45717e-05
22.9818	0.000149051		22.9818	1.1775e-05		22.9818	2.5173e-05
22.9742	0.000146515		22.9742	1.14452e-05		22.9742	2.49568e-05
22.9665	0.000144295		22.9665	1.10645e-05		22.9665	2.39568e-05
22.9589	0.000142577		22.9589	1.05324e-05		22.9589	2.22546e-05
22.9513	0.000141398		22.9513	9.76087e-06		22.9513	1.99556e-05
22.9436	0.000140701		22.9436	8.6951e-06		22.9436	1.71778e-05
22.936	0.00014041		22.936	7.31603e-06		22.936	1.40535e-05
22.9283	0.000140474		22.9283	5.62075e-06		22.9283	1.07295e-05
22.9207	0.000140893		22.9207	3.59312e-06		22.9207	7.35966e-06
22.9131	0.000141706		22.9131	1.1892e-06		22.9131	4.09287e-06
22.9054	0.000142969		22.9054	-1.64297e-06		22.9054	1.06419e-06
22.8978	0.000144719		22.8978	-4.91169e-06		22.8978	-1.60808e-06
22.8901	0.00014696		22.8901	-8.52773e-06		22.8901	-3.82587e-06
22.8825	0.000149642		22.8825	-1.22883e-05		22.8825	-5.52e-06
22.8749	0.000152658		22.8749	-1.59206e-05		22.8749	-6.65878e-06
22.8672	0.000155833		22.8672	-1.91704e-05		22.8672	-7.2453e-06
22.8596	0.000158941		22.8596	-2.1892e-05		22.8596	-7.29829e-06
22.8519	0.000161739		22.8519	-2.41012e-05		22.8519	-6.82579e-06
22.8443	0.000164019		22.8443	-2.5978e-05		22.8443	-5.81043e-06
22.8367	0.000165668		22.8367	-2.78312e-05		22.8367	-4.22084e-06
22.829	0.000166687		22.829	-3.00363e-05		22.829	-2.04747e-06
22.8214	0.000167177		22.8214	-3.29537e-05		22.8214	6.56247e-07
22.8137	0.000167287		22.8137	-3.68378e-05		22.8137	3.75242e-06
22.8061	0.000167171		22.8061	-4.17628e-05		22.8061	7.03198e-06
22.7985	0.00016696		22.7985	-4.75961e-05		22.7985	1.02589e-05
22.7908	0.000166769		22.7908	-5.40295e-05		22.7908	1.3226e-05
22.7832	0.000166703		22.7832	-6.06518e-05		22.7832	1.57991e-05
22.7755	0.000166866		22.7755	-6.70332e-05		22.7755	1.79359e-05
22.7679	0.000167344		22.7679	-7.27981e-05		22.7679	1.96769e-05
22.7603	0.000168184		22.7603	-7.76774e-05		22.7603	2.11199e-05
22.7526	0.000169375		22.7526	-8.15345e-05		22.7526	2.2392e-05
22.745	0.000170857		22.745	-8.43642e-05		22.745	2.36322e-05
22.7373	0.000172531		22.7373	-8.62647e-05		22.7373	2.49823e-05
22.7297	0.000174295		22.7297	-8.73933e-05		22.7297	2.65778e-05
22.7221	0.000176067		22.7221	-8.79154e-05		22.7221	2.85273e-05
22.7144	0.000177795		22.7144	-8.79596e-05		22.7144	3.08826e-05
22.7068	0.000179458		22.7068	-8.75911e-05		22.7068	3.36116e-05
22.6991	0.000181043		22.6991	-8.68161e-05		22.6991	3.65885e-05
22.6915	0.000182517		22.6915	-8.56181e-05		22.6915	3.96073e-05
22.6839	0.000183814		22.6839	-8.40069e-05		22.6839	4.24168e-05
22.6762	0.000184836		22.6762	-8.20444e-05		22.6762	4.47688e-05
22.6686	0.00018548		22.6686	-7.98271e-05		22.6686	4.64677e-05
22.6609	0.000185665		22.6609	-7.74343e-05		22.6609	4.74044e-05
22.6533	0.00018535		22.6533	-7.48827e-05		22.6533	4.75601e-05
22.6457	0.000184532		22.6457	-7.21252e-05		22.6457	4.69812e-05
22.638	0.000183239		22.638	-6.90966e-05		22.638	4.5742e-05
22.6304	0.000181518		22.6304	-6.57746e-05		22.6304	4.39163e-05
22.6227	0.000179418		22.6227	-6.22126e-05		22.6227	4.15716e-05
22.6151	0.000176976		22.6151	-5.85216e-05		22.6151	3.87822e-05
22.6075	0.0001742		22.6075	-5.48136e-05		22.6075	3.56525e-05
22.5998	0.000171067		22.5998	-5.11432e-05		22.5998	3.23365e-05
22.5922	0.000167555		22.5922	-4.74788e-05		22.5922	2.90444e-05
22.5845	0.000163683		22.5845	-4.37208e-05		22.5845	2.60298e-05
22.5769	0.000159539		22.5769	-3.97494e-05		22.5769	2.35555e-05
22.5693	0.00015528		22.5693	-3.54785e-05		22.5693	2.1852e-05
22.5616	0.000151092		22.5616	-3.08882e-05		22.5616	2.10826e-05
22.554	0.00014713		22.554	-2.60284e-05		22.554	2.13278e-05
22.5463	0.00014346		22.5463	-2.1001e-05		22.5463	2.25787e-05
22.5387	0.00014004		22.5387	-1.5936e-05		22.5387	2.47327e-05
22.5311	0.000136743		22.5311	-1.09716e-05		22.5311	2.75859e-05
22.5234	0.000133414		22.5234	-6.24178e-06		22.5234	3.08404e-05
22.5158	0.000129926		22.5158	-1.86363e-06		22.5158	3.4139e-05
22.5081	0.000126221		22.5081	2.08038e-06		22.5081	3.71258e-05
22.5005	0.000122309		22.5005	5.56234e-06		22.5005	3.95095e-05
22.4929	0.000118248		22.4929	8.61949e-06		22.4929	4.11029e-05
22.4852	0.000114121		22.4852	1.13412e-05		22.4852	4.18318e-05
22.4776	0.000110033		22.4776	1.38291e-05		22.4776	4.1718e-05
22.4699	0.0001061		22.4699	1.61457e-05		22.4699	4.08555e-05
22.4623	0.00010246		22.4623	1.82787e-05		22.4623	3.93859e-05
22.4547	9.92512e-05		22.4547	2.01388e-05		22.4547	3.74767e-05
22.447	9.65957e-05		22.447	2.15923e-05		22.447	3.52965e-05
22.4394	9.45687e-05		22.4394	2.25073e-05		22.4394	3.29872e-05
22.4317	9.31862e-05		22.4317	2.27964e-05		22.4317	3.06425e-05
22.4241	9.24151e-05		22.4241	2.24443e-05		22.4241	2.83046e-05
22.4165	9.22024e-05		22.4165	2.1519e-05		22.4165	2.59885e-05
22.4088	9.25029e-05		22.4088	2.01641e-05		22.4088	2.37224e-05
22.4012	9.32855e-05		22.4012	1.857e-05		22.4012	2.15795e-05
22.3935	9.45204e-05		22.3935	1.69261e-05		22.3935	1.96822e-05
22.3859	9.61639e-05		22.3859	1.53685e-05		22.3859	1.81772e-05
22.3782	9.81614e-05		22.3782	1.3943e-05		22.3782	1.71967e-05
22.3706	0.000100462		22.3706	1.25939e-05		22.3706	1.68231e-05
22.363	0.000103028		22.363	1.11791e-05		22.363	1.70704e-05
22.3553	0.00010583		22.3553	9.50356e-06		22.3553	1.78917e-05
22.3477	0.000108821		22.3477	7.36835e-06		22.3477	1.92136e-05
22.34	0.000111923		22.34	4.63374e-06		22.34	2.09811e-05
22.3324	0.000115025		22.3324	1.28675e-06		22.3324	2.31825e-05
22.3248	0.000118006		22.3248	-2.51147e-06		22.3248	2.58289e-05
22.3171	0.000120749		22.3171	-6.42962e-06		22.3171	2.89003e-05
22.3095	0.000123152		22.3095	-1.00364e-05		22.3095	3.2297e-05
22.3018	0.000125126		22.3018	-1.29171e-05		22.3018	3.58322e-05
22.2942	0.000126596		22.2942	-1.47882e-05		22.2942	3.92736e-05
22.2866	0.000127512		22.2866	-1.55621e-05		22.2866	4.24072e-05
22.2789	0.000127875		22.2789	-1.53408e-05		22.2789	4.50881e-05
22.2713	0.000127755		22.2713	-1.43579e-05		22.2713	4.72575e-05
22.2636	0.000127289		22.2636	-1.29083e-05		22.2636	4.8924e-05
22.256	0.000126652		22.256	-1.12928e-05		22.256	5.01247e-05
22.2484	0.000126018		22.2484	-9.78625e-06		22.2484	5.08883e-05
22.2407	0.000125531		22.2407	-8.61292e-06		22.2407	5.12196e-05
22.2331	0.000125284		22.2331	-7.9214e-06		22.2331	5.11083e-05
22.2254	0.000125322		22.2254	-7.76133e-06		22.2254	5.0551e-05
22.2178	0.000125654		22.2178	-8.07755e-06		22.2178	4.95678e-05
22.2102	0.000126255		22.2102	-8.73218e-06		22.2102	4.82064e-05
22.2025	0.000127072		22.2025	-9.5504e-06		22.2025	4.65379e-05
22.1949	0.00012803		22.1949	-1.03709e-05		22.1949	4.46529e-05
22.1872	0.000129056		22.1872	-1.10784e-05		22.1872	4.26584e-05
22.1796	0.000130106		22.1796	-1.16038e-05		22.1796	4.06713e-05
22.172	0.000131185		22.172	-1.1899e-05		22.172	3.88029e-05
22.1643	0.000132331		22.1643	-1.19058e-05		22.1643	3.71348e-05
22.1567	0.000133578		22.1567	-1.15473e-05		22.1567	3.56926e-05
22.149	0.000134907		22.149	-1.07538e-05		22.149	3.44287e-05
22.1414	0.000136219		22.1414	-9.51112e-06		22.1414	3.32286e-05
22.1338	0.000137337		22.1338	-7.90116e-06		22.1338	3.19509e-05
22.1261	0.000138051		22.1261	-6.10372e-06		22.1261	3.04927e-05
22.1185	0.000138174		22.1185	-4.34995e-06		22.1185	2.8851e-05
22.1108	0.000137608		22.1108	-2.84742e-06		22.1108	2.71396e-05
22.1032	0.000136407		22.1032	-1.71467e-06		22.1032	2.55439e-05
22.0956	0.000134799		22.0956	-9.57642e-07		22.0956	2.42356e-05
22.0879	0.000133161		22.0879	-4.93971e-07		22.0879	2.32989e-05
22.0803	0.000131925		22.0803	-2.02076e-07		22.0803	2.27145e-05
22.0726	0.00013147		22.0726	3.78011e-08		22.0726	2.24032e-05
22.065	0.000132022		22.065	3.27842e-07		22.065	2.22886e-05
22.0574	0.000133605		22.0574	7.53967e-07		22.0574	2.23327e-05
22.0497	0.000136054		22.0497	1.38385e-06		22.0497	2.25299e-05
22.0421	0.000139073		22.0421	2.25091e-06		22.0421	2.28776e-05
22.0344	0.000142323		22.0344	3.33278e-06		22.0344	2.33546e-05
22.0268	0.000145498		22.0268	4.54267e-06		22.0268	2.3919e-05
22.0192	0.000148383		22.0192	5.74692e-06		22.0192	2.4521e-05
22.0115	0.000150855		22.0115	6.80643e-06		22.0115	2.51211e-05
22.0039	0.000152873		22.0039	7.62551e-06		22.0039	2.57063e-05
21.9962	0.000154443		21.9962	8.18323e-06		21.9962	2.63012e-05
21.9886	0.000155603		21.9886	8.52743e-06		21.9886	2.69654e-05
21.981	0.000156415		21.981	8.73127e-06		21.981	2.77764e-05
21.9733	0.000156954		21.9733	8.83738e-06		21.9733	2.88034e-05
21.9657	0.000157282		21.9657	8.82609e-06		21.9657	3.00866e-05
21.958	0.00015744		21.958	8.62852e-06		21.958	3.16322e-05
21.9504	0.00015745		21.9504	8.17506e-06		21.9504	3.34193e-05
21.9428	0.000157342		21.9428	7.4496e-06		21.9428	3.54112e-05
21.9351	0.000157183		21.9351	6.52384e-06		21.9351	3.75608e-05
21.9275	0.000157081		21.9275	5.56281e-06		21.9275	3.98127e-05
21.9198	0.000157165		21.9198	4.80097e-06		21.9198	4.21083e-05
21.9122	0.000157554		21.9122	4.48884e-06		21.9122	4.4399e-05
21.9046	0.000158332		21.9046	4.81634e-06		21.9046	4.66628e-05
21.8969	0.000159529		21.8969	5.83888e-06		21.8969	4.89109e-05
21.8893	0.000161115		21.8893	7.44637e-06		21.8893	5.11731e-05
21.8816	0.000162984		21.8816	9.3999e-06		21.8816	5.34673e-05
21.874	0.000164953		21.874	1.14198e-05		21.874	5.57696e-05
21.8664	0.000166771		21.8664	1.32758e-05		21.8664	5.80031e-05
21.8587	0.000168169		21.8587	1.48353e-05		21.8587	6.0045e-05
21.8511	0.000168911		21.8511	1.60637e-05		21.8511	6.17431e-05
21.8434	0.000168852		21.8434	1.7001e-05		21.8434	6.29348e-05
21.8358	0.000167952		21.8358	1.77389e-05		21.8358	6.34757e-05
21.8282	0.00016626		21.8282	1.83995e-05		21.8282	6.32823e-05
21.8205	0.000163874		21.8205	1.9104e-05		21.8205	6.23777e-05
21.8129	0.000160908		21.8129	1.99307e-05		21.8129	6.0908e-05
21.8052	0.000157484		21.8052	2.08803e-05		21.8052	5.91098e-05
21.7976	0.000153748		21.7976	2.18693e-05		21.7976	5.72337e-05
21.79	0.000149893		21.79	2.27539e-05		21.79	5.54645e-05
21.7823	0.000146151		21.7823	2.33684e-05		21.7823	5.38776e-05
21.7747	0.000142758		21.7747	2.35638e-05		21.7747	5.24519e-05
21.767	0.000139893		21.767	2.32443e-05		21.767	5.11252e-05
21.7594	0.000137637		21.7594	2.24038e-05		21.7594	4.98574e-05
21.7517	0.00013597		21.7517	2.11551e-05		21.7517	4.86691e-05
21.7441	0.000134817		21.7441	1.9732e-05		21.7441	4.76374e-05
21.7365	0.000134106		21.7365	1.84482e-05		21.7365	4.68582e-05
21.7288	0.000133804		21.7288	1.7621e-05		21.7288	4.63996e-05
21.7212	0.000133933		21.7212	1.74919e-05		21.7212	4.62723e-05
21.7135	0.000134542		21.7135	1.81764e-05		21.7135	4.64262e-05
21.7059	0.000135677		21.7059	1.96606e-05		21.7059	4.67642e-05
21.6983	0.00013737		21.6983	2.18317e-05		21.6983	4.71623e-05
21.6906	0.000139627		21.6906	2.45188e-05		21.6906	4.74905e-05
21.683	0.000142437		21.683	2.75247e-05		21.683	4.76369e-05
21.6753	0.000145772		21.6753	3.0647e-05		21.6753	4.75337e-05
21.6677	0.000149581		21.6677	3.36971e-05		21.6677	4.71723e-05
21.6601	0.000153786		21.6601	3.65213e-05		21.6601	4.65965e-05
21.6524	0.000158269		21.6524	3.90176e-05		21.6524	4.58736e-05
21.6448	0.000162859		21.6448	4.11413e-05		21.6448	4.50599e-05
21.6371	0.000167325		21.6371	4.28959e-05		21.6371	4.41859e-05
21.6295	0.000171392		21.6295	4.43186e-05		21.6295	4.32673e-05
21.6219	0.000174788		21.6219	4.54652e-05		21.6219	4.2334e-05
21.6142	0.000177318		21.6142	4.63981e-05		21.6142	4.14514e-05
21.6066	0.000178904		21.6066	4.71733e-05		21.6066	4.07183e-05
21.5989	0.000179579		21.5989	4.78288e-05		21.5989	4.02396e-05
21.5913	0.000179438		21.5913	4.83801e-05		21.5913	4.00892e-05
21.5837	0.000178582		21.5837	4.8828e-05		21.5837	4.02779e-05
21.576	0.000177078		21.576	4.91738e-05		21.576	4.07366e-05
21.5684	0.000174972		21.5684	4.9433e-05		21.5684	4.13134e-05
21.5607	0.000172311		21.5607	4.96354e-05		21.5607	4.17887e-05
21.5531	0.000169186		21.5531	4.98084e-05		21.5531	4.19124e-05
21.5455	0.00016575		21.5455	4.9954e-05		21.5455	4.14623e-05
21.5378	0.000162208		21.5378	5.00382e-05		21.5378	4.03081e-05
21.5302	0.000158769		21.5302	5.0006e-05		21.5302	3.84509e-05
21.5225	0.000155588		21.5225	4.98144e-05		21.5225	3.60231e-05
21.5149	0.000152718		21.5149	4.94571e-05		21.5149	3.32535e-05
21.5073	0.000150112		21.5073	4.89587e-05		21.5073	3.04177e-05
21.4996	0.000147662		21.4996	4.83411e-05		21.4996	2.77887e-05
21.492	0.000145258		21.492	4.75909e-05		21.492	2.55942e-05
21.4843	0.00014282		21.4843	4.66524e-05		21.4843	2.39863e-05
21.4767	0.000140304		21.4767	4.54498e-05		21.4767	2.30365e-05
21.4691	0.000137697		21.4691	4.39177e-05		21.4691	2.27658e-05
21.4614	0.000135009		21.4614	4.20187e-05		21.4614	2.31963e-05
21.4538	0.00013228		21.4538	3.97438e-05		21.4538	2.43954e-05
21.4461	0.00012958		21.4461	3.71037e-05		21.4461	2.6481e-05
21.4385	0.000127006		21.4385	3.4121e-05		21.4385	2.95801e-05
21.4309	0.000124659		21.4309	3.08247e-05		21.4309	3.37642e-05
21.4232	0.000122623		21.4232	2.72494e-05		21.4232	3.89939e-05
21.4156	0.000120945		21.4156	2.34375e-05		21.4156	4.50977e-05
21.4079	0.000119615		21.4079	1.94466e-05		21.4079	5.17933e-05
21.4003	0.000118548		21.4003	1.53583e-05		21.4003	5.87389e-05
21.3927	0.000117579		21.3927	1.12819e-05		21.3927	6.5597e-05
21.385	0.000116487		21.385	7.3476e-06		21.385	7.20885e-05
21.3774	0.000115052		21.3774	3.68461e-06		21.3774	7.8018e-05
21.3697	0.000113119		21.3697	3.91814e-07		21.3697	8.32678e-05
21.3621	0.000110644		21.3621	-2.48796e-06		21.3621	8.777e-05
21.3545	0.000107688		21.3545	-4.97707e-06		21.3545	9.14805e-05
21.3468	0.000104388		21.3468	-7.14969e-06		21.3468	9.43654e-05
21.3392	0.000100915		21.3392	-9.09844e-06		21.3392	9.63984e-05
21.3315	9.74369e-05		21.3315	-1.08915e-05		21.3315	9.75561e-05
21.3239	9.40967e-05		21.3239	-1.25372e-05		21.3239	9.78099e-05
21.3163	9.09927e-05		21.3163	-1.39731e-05		21.3163	9.71194e-05
21.3086	8.81677e-05		21.3086	-1.50891e-05		21.3086	9.5436e-05
21.301	8.56083e-05		21.301	-1.57739e-05		21.301	9.27139e-05
21.2933	8.32627e-05		21.2933	-1.59622e-05		21.2933	8.89219e-05
21.2857	8.10729e-05		21.2857	-1.56618e-05		21.2857	8.40526e-05
21.2781	7.90081e-05		21.2781	-1.49513e-05		21.2781	7.81347e-05
21.2704	7.70777e-05		21.2704	-1.39577e-05		21.2704	7.12527e-05
21.2628	7.531e-05		21.2628	-1.2824e-05		21.2628	6.35718e-05
21.2551	7.37115e-05		21.2551	-1.16782e-05		21.2551	5.53541e-05
21.2475	7.22352e-05		21.2475	-1.06104e-05		21.2475	4.69565e-05
21.2399	7.07886e-05		21.2399	-9.66186e-06		21.2399	3.88006e-05
21.2322	6.92805e-05		21.2322	-8.83098e-06		21.2322	3.13187e-05
21.2246	6.76746e-05		21.2246	-8.09346e-06		21.2246	2.48883e-05
21.2169	6.60147e-05		21.2169	-7.43059e-06		21.2169	1.97822e-05
21.2093	6.44127e-05		21.2093	-6.85149e-06		21.2093	1.61526e-05
21.2017	6.30144e-05		21.2017	-6.39473e-06		21.2017	1.40495e-05
21.194	6.19703e-05		21.194	-6.10317e-06		21.194	1.34481e-05
21.1864	6.14185e-05		21.1864	-5.98178e-06		21.1864	1.42594e-05
21.1787	6.14753e-05		21.1787	-5.96076e-06		21.1787	1.63219e-05
21.1711	6.22217e-05		21.1711	-5.88353e-06		21.1711	1.93928e-05
21.1635	6.36896e-05		21.1635	-5.52405e-06		21.1635	2.31638e-05
21.1558	6.58552e-05		21.1558	-4.62286e-06		21.1558	2.7302e-05
21.1482	6.86473e-05		21.1482	-2.92845e-06		21.1482	3.15006e-05
21.1405	7.19681e-05		21.1405	-2.3665e-07		21.1405	3.55153e-05
21.1329	7.57203e-05		21.1329	3.57311e-06		21.1329	3.91769e-05
21.1253	7.98285e-05		21.1253	8.50902e-06		21.1253	4.23837e-05
21.1176	8.42464e-05		21.1176	1.4456e-05		21.1176	4.50839e-05
21.11	8.89442e-05		21.11	2.11936e-05		21.11	4.72573e-05
21.1023	9.38767e-05		21.1023	2.84406e-05		21.1023	4.89027e-05
21.0947	9.89459e-05		21.0947	3.59088e-05		21.0947	5.0031e-05
21.087	0.000103976		21.087	4.33427e-05		21.087	5.0661e-05
21.0794	0.000108718		21.0794	5.05314e-05		21.0794	5.08181e-05
21.0718	0.000112885		21.0718	5.73007e-05		21.0718	5.054e-05
21.0641	0.0001162		21.0641	6.35018e-05		21.0641	4.98902e-05
21.0565	0.000118446		21.0565	6.90057e-05		21.0565	4.8973e-05
21.0488	0.000119494		21.0488	7.37055e-05		21.0488	4.79339e-05
21.0412	0.000119311		21.0412	7.75184e-05		21.0412	4.69393e-05
21.0336	0.000117958		21.0336	8.03844e-05		21.0336	4.61404e-05
21.0259	0.000115582		21.0259	8.22642e-05		21.0259	4.56354e-05
21.0183	0.000112402		21.0183	8.31397e-05		21.0183	4.54424e-05
21.0106	0.000108692		21.0106	8.3023e-05		21.0106	4.54902e-05
21.003	0.000104757		21.003	8.19727e-05		21.003	4.56331e-05
20.9954	0.00010089		20.9954	8.01093e-05		20.9954	4.56939e-05
20.9877	9.73349e-05		20.9877	7.7611e-05		20.9877	4.55243e-05
20.9801	9.42596e-05		20.9801	7.46844e-05		20.9801	4.50542e-05
20.9724	9.17549e-05		20.9724	7.15184e-05		20.9724	4.43048e-05
20.9648	8.98571e-05		20.9648	6.82489e-05		20.9648	4.33631e-05
20.9572	8.85713e-05		20.9572	6.49509e-05		20.9572	4.23437e-05
20.9495	8.78778e-05		20.9495	6.16559e-05		20.9495	4.13649e-05
20.9419	8.77194e-05		20.9419	5.83721e-05		20.9419	4.05457e-05
20.9342	8.79892e-05		20.9342	5.50897e-05		20.9342	4.00054e-05
20.9266	8.85391e-05		20.9266	5.17731e-05		20.9266	3.98506e-05
20.919	8.92177e-05		20.919	4.83648e-05		20.919	4.01488e-05
20.9113	8.99213e-05		20.9113	4.48158e-05		20.9113	4.08996e-05
20.9037	9.0634e-05		20.9037	4.11366e-05		20.9037	4.202e-05
20.896	9.14332e-05		20.896	3.74353e-05		20.896	4.33539e-05
20.8884	9.24549e-05		20.8884	3.3914e-05		20.8884	4.47105e-05
20.8808	9.38325e-05		20.8808	3.08182e-05		20.8808	4.59246e-05
20.8731	9.56406e-05		20.8731	2.83671e-05		20.8731	4.69088e-05
20.8655	9.78721e-05		20.8655	2.66971e-05		20.8655	4.7666e-05
20.8578	0.000100455		20.8578	2.58414e-05		20.8578	4.82485e-05
20.8502	0.00010329		20.8502	2.5741e-05		20.8502	4.8684e-05
20.8426	0.000106283		20.8426	2.62724e-05		20.8426	4.89174e-05
20.8349	0.000109347		20.8349	2.72796e-05		20.8349	4.88061e-05
20.8273	0.000112398		20.8273	2.86004e-05		20.8273	4.81776e-05
20.8196	0.000115345		20.8196	3.00885e-05		20.8196	4.69189e-05
20.812	0.000118088		20.812	3.16284e-05		20.812	4.50521e-05
20.8044	0.000120523		20.8044	3.31435e-05		20.8044	4.27599e-05
20.7967	0.000122534		20.7967	3.46017e-05		20.7967	4.03477e-05
20.7891	0.000123982		20.7891	3.602e-05		20.7891	3.81626e-05
20.7814	0.000124708		20.7814	3.74675e-05		20.7814	3.65019e-05
20.7738	0.000124556		20.7738	3.90599e-05		20.7738	3.55467e-05
20.7662	0.000123412		20.7662	4.09319e-05		20.7662	3.53365e-05
20.7585	0.000121258		20.7585	4.31835e-05		20.7585	3.57836e-05
20.7509	0.000118208		20.7509	4.58187e-05		20.7509	3.67143e-05
20.7432	0.000114507		20.7432	4.87074e-05		20.7432	3.79197e-05
20.7356	0.000110484		20.7356	5.15962e-05		20.7356	3.91959e-05
20.728	0.000106468		20.728	5.41644e-05		20.728	4.03655e-05
20.7203	0.000102696		20.7203	5.60979e-05		20.7203	4.12765e-05
20.7127	9.92668e-05		20.7127	5.71519e-05		20.7127	4.17928e-05
20.705	9.61559e-05		20.705	5.71874e-05		20.705	4.17929e-05
20.6974	9.32862e-05		20.6974	5.61817e-05		20.6974	4.11896e-05
20.6898	9.06003e-05		20.6898	5.42109e-05		20.6898	3.99598e-05
20.6821	8.80974e-05		20.6821	5.14117e-05		20.6821	3.81688e-05
20.6745	8.58285e-05		20.6745	4.79389e-05		20.6745	3.59679e-05
20.6668	8.3872e-05		20.6668	4.39431e-05		20.6668	3.35641e-05
20.6592	8.23086e-05		20.6592	3.9578e-05		20.6592	3.11703e-05
20.6516	8.11983e-05		20.6516	3.50259e-05		20.6516	2.89543e-05
20.6439	8.05556e-05		20.6439	3.05124e-05		20.6439	2.70023e-05
20.6363	8.03251e-05		20.6363	2.62932e-05		20.6363	2.53132e-05
20.6286	8.03783e-05		20.6286	2.2615e-05		20.6286	2.38257e-05
20.621	8.05411e-05		20.621	1.96724e-05		20.621	2.24671e-05
20.6134	8.06457e-05		20.6134	1.75788e-05		20.6134	2.1199e-05
20.6057	8.05829e-05		20.6057	1.63644e-05		20.6057	2.00369e-05
20.5981	8.03322e-05		20.5981	1.59943e-05		20.5981	1.90398e-05
20.5904	7.99602e-05		20.5904	1.63899e-05		20.5904	1.82861e-05
20.5828	7.95933e-05		20.5828	1.74358e-05		20.5828	1.7855e-05
20.5752	7.93831e-05		20.5752	1.89718e-05		20.5752	1.78208e-05
20.5675	7.94801e-05		20.5675	2.07861e-05		20.5675	1.82544e-05
20.5599	8.00194e-05		20.5599	2.26304e-05		20.5599	1.92227e-05
20.5522	8.11146e-05		20.5522	2.42614e-05		20.5522	2.07798e-05
20.5446	8.28492e-05		20.5446	2.54885e-05		20.5446	2.29542e-05
20.537	8.52626e-05		20.537	2.62011e-05		20.537	2.57403e-05
20.5293	8.83402e-05		20.5293	2.63647e-05		20.5293	2.90994e-05
20.5217	9.20153e-05		20.5217	2.59993e-05		20.5217	3.29683e-05
20.514	9.61852e-05		20.514	2.5168e-05		20.514	3.72636e-05
20.5064	0.000100733		20.5064	2.39852e-05		20.5064	4.18727e-05
20.4988	0.000105542		20.4988	2.26336e-05		20.4988	4.66346e-05
20.4911	0.000110495		20.4911	2.13611e-05		20.4911	5.13265e-05
20.4835	0.000115466		20.4835	2.04441e-05		20.4835	5.56788e-05
20.4758	0.00012032		20.4758	2.01269e-05		20.4758	5.94216e-05
20.4682	0.00012492		20.4682	2.05645e-05		20.4682	6.2343e-05
20.4605	0.000129136		20.4605	2.17874e-05		20.4605	6.43281e-05
20.4529	0.000132851		20.4529	2.36952e-05		20.4529	6.53621e-05
20.4453	0.000135947		20.4453	2.60705e-05		20.4453	6.55063e-05
20.4376	0.000138284		20.4376	2.86121e-05		20.4376	6.48706e-05
20.43	0.000139708		20.43	3.09867e-05		20.43	6.35991e-05
20.4223	0.000140095		20.4223	3.28966e-05		20.4223	6.18624e-05
20.4147	0.000139423		20.4147	3.41463e-05		20.4147	5.98481e-05
20.4071	0.000137821		20.4071	3.46805e-05		20.4071	5.77456e-05
20.3994	0.000135575		20.3994	3.45699e-05		20.3994	5.57315e-05
20.3918	0.000133063		20.3918	3.39484e-05		20.3918	5.3961e-05
20.3841	0.000130672		20.3841	3.29368e-05		20.3841	5.25568e-05
20.3765	0.000128724		20.3765	3.15963e-05		20.3765	5.15872e-05
20.3689	0.000127427		20.3689	2.99336e-05		20.3689	5.10375e-05
20.3612	0.000126859		20.3612	2.79427e-05		20.3612	5.07896e-05
20.3536	0.000126959		20.3536	2.56487e-05		20.3536	5.06287e-05
20.3459	0.00012755		20.3459	2.31352e-05		20.3459	5.02834e-05
20.3383	0.000128376		20.3383	2.05539e-05		20.3383	4.94907e-05
20.3307	0.000129167		20.3307	1.81187e-05		20.3307	4.8064e-05
20.323	0.000129704		20.323	1.60751e-05		20.323	4.59382e-05
20.3154	0.000129868		20.3154	1.46404e-05		20.3154	4.31741e-05
20.3077	0.000129659		20.3077	1.3932e-05		20.3077	3.9919e-05
20.3001	0.000129181		20.3001	1.39263e-05		20.3001	3.63421e-05
20.2925	0.000128602		20.2925	1.4473e-05		20.2925	3.25778e-05
20.2848	0.000128103		20.2848	1.53506e-05		20.2848	2.87035e-05
20.2772	0.000127842		20.2772	1.63269e-05		20.2772	2.4759e-05
20.2695	0.000127949		20.2695	1.71958e-05		20.2695	2.07921e-05
20.2619	0.000128535		20.2619	1.77943e-05		20.2619	1.68997e-05
20.2543	0.000129708		20.2543	1.80176e-05		20.2543	1.32401e-05
20.2466	0.000131577		20.2466	1.78394e-05		20.2466	1.00078e-05
20.239	0.00013423		20.239	1.73247e-05		20.239	7.38249e-06
20.2313	0.000137708		20.2313	1.66184e-05		20.2313	5.47636e-06
20.2237	0.000141975		20.2237	1.59058e-05		20.2237	4.30141e-06
20.2161	0.000146907		20.2161	1.53626e-05		20.2161	3.76629e-06
20.2084	0.000152284		20.2084	1.51158e-05		20.2084	3.69688e-06
20.2008	0.000157808		20.2008	1.52271e-05		20.2008	3.86792e-06
20.1931	0.00016313		20.1931	1.56959e-05		20.1931	4.03587e-06
20.1855	0.000167903		20.1855	1.64689e-05		20.1855	3.9705e-06
20.1779	0.000171831		20.1779	1.74522e-05		20.1779	3.48524e-06
20.1702	0.000174717		20.1702	1.85273e-05		20.1702	2.46439e-06
20.1626	0.000176494		20.1626	1.95734e-05		20.1626	8.81345e-07
20.1549	0.000177223		20.1549	2.0492e-05		20.1549	-1.19833e-06
20.1473	0.000177068		20.1473	2.12241e-05		20.1473	-3.6317e-06
20.1397	0.00017624		20.1397	2.1753e-05		20.1397	-6.22829e-06
20.132	0.000174936		20.132	2.20927e-05		20.132	-8.78555e-06
20.1244	0.000173285		20.1244	2.22659e-05		20.1244	-1.11153e-05
20.1167	0.000171345		20.1167	2.22877e-05		20.1167	-1.30503e-05
20.1091	0.000169125		20.1091	2.21693e-05		20.1091	-1.44318e-05
20.1015	0.000166647		20.1015	2.19507e-05		20.1015	-1.50958e-05
20.0938	0.000163974		20.0938	2.17433e-05		20.0938	-1.48788e-05
20.0862	0.000161206		20.0862	2.17476e-05		20.0862	-1.36491e-05
20.0785	0.00015845		20.0785	2.22172e-05		20.0785	-1.13537e-05
20.0709	0.000155776		20.0709	2.33759e-05		20.0709	-8.05694e-06
20.0633	0.000153208		20.0633	2.53318e-05		20.0633	-3.95087e-06
20.0556	0.000150732		20.0556	2.80343e-05		20.0556	6.69501e-07
20.048	0.000148329		20.048	3.12926e-05		20.048	5.45994e-06
20.0403	0.000146007		20.0403	3.48381e-05		20.0403	1.00924e-05
20.0327	0.000143824		20.0327	3.83915e-05		20.0327	1.43095e-05
20.0251	0.000141892		20.0251	4.17087e-05		20.0251	1.79498e-05
20.0174	0.000140357		20.0174	4.45961e-05		20.0174	2.09341e-05
20.0098	0.000139362		20.0098	4.69094e-05		20.0098	2.32273e-05
20.0021	0.000138992		20.0021	4.85501e-05		20.0021	2.47976e-05
19.9945	0.000139215		19.9945	4.94688e-05		19.9945	2.56e-05
19.9869	0.000139859		19.9869	4.96747e-05		19.9869	2.55931e-05
19.9792	0.000140622		19.9792	4.92451e-05		19.9792	2.47778e-05
19.9716	0.000141144		19.9716	4.83284e-05		19.9716	2.32293e-05
19.9639	0.000141091		19.9639	4.71371e-05		19.9639	2.11043e-05
19.9563	0.000140243		19.9563	4.59264e-05		19.9563	1.86172e-05
19.9487	0.00013855		19.9487	4.49566e-05		19.9487	1.60011e-05
19.941	0.000136134		19.941	4.44407e-05		19.941	1.34751e-05
19.9334	0.000133238		19.9334	4.44891e-05		19.9334	1.12262e-05
19.9257	0.000130144		19.9257	4.50705e-05		19.9257	9.40422e-06
19.9181	0.000127092		19.9181	4.6011e-05		19.9181	8.11786e-06
19.9105	0.000124246		19.9105	4.70412e-05		19.9105	7.4261e-06
19.9028	0.000121714		19.9028	4.78806e-05		19.9028	7.33053e-06
19.8952	0.000119585		19.8952	4.83311e-05		19.8952	7.77698e-06
19.8875	0.000117957		19.8875	4.8339e-05		19.8875	8.67166e-06
19.8799	0.000116941		19.8799	4.79985e-05		19.8799	9.90729e-06
19.8723	0.000116632		19.8723	4.74931e-05		19.8723	1.13886e-05
19.8646	0.000117079		19.8646	4.70043e-05		19.8646	1.3046e-05
19.857	0.00011827		19.857	4.66345e-05		19.857	1.4832e-05
19.8493	0.000120132		19.8493	4.63811e-05		19.8493	1.67041e-05
19.8417	0.000122551		19.8417	4.61719e-05		19.8417	1.86055e-05
19.8341	0.000125398		19.8341	4.59345e-05		19.8341	2.04575e-05
19.8264	0.000128544		19.8264	4.56552e-05		19.8264	2.21681e-05
19.8188	0.00013187		19.8188	4.5393e-05		19.8188	2.36495e-05
19.8111	0.000135253		19.8111	4.52377e-05		19.8111	2.48362e-05
19.8035	0.000138567		19.8035	4.52421e-05		19.8035	2.56965e-05
19.7958	0.000141684		19.7958	4.53688e-05		19.7958	2.62445e-05
19.7882	0.000144485		19.7882	4.54897e-05		19.7882	2.65523e-05
19.7806	0.000146874		19.7806	4.54412e-05		19.7806	2.67506e-05
19.7729	0.000148779		19.7729	4.51031e-05		19.7729	2.70032e-05
19.7653	0.000150154		19.7653	4.44556e-05		19.7653	2.7449e-05
19.7576	0.00015098		19.7576	4.35851e-05		19.7576	2.81309e-05
19.75	0.000151293		19.75	4.26438e-05		19.75	2.89467e-05
19.7424	0.0001512		19.7424	4.1788e-05		19.7424	2.96501e-05
19.7347	0.000150889		19.7347	4.1129e-05		19.7347	2.99086e-05
19.7271	0.000150605		19.7271	4.07135e-05		19.7271	2.93947e-05
19.7194	0.000150601		19.7194	4.05417e-05		19.7194	2.78749e-05
19.7118	0.000151071		19.7118	4.06128e-05		19.7118	2.52655e-05
19.7042	0.000152099		19.7042	4.09668e-05		19.7042	2.16458e-05
19.6965	0.000153612		19.6965	4.16904e-05		19.6965	1.72342e-05
19.6889	0.000155383		19.6889	4.28679e-05		19.6889	1.23424e-05
19.6812	0.000157077		19.6812	4.45049e-05		19.6812	7.31979e-06
19.6736	0.000158339		19.6736	4.64769e-05		19.6736	2.49367e-06
19.666	0.000158894		19.666	4.85512e-05		19.666	-1.88351e-06
19.6583	0.000158624		19.6583	5.04788e-05		19.6583	-5.66693e-06
19.6507	0.000157605		19.6507	5.21064e-05		19.6507	-8.81926e-06
19.643	0.000156076		19.643	5.34367e-05		19.643	-1.13792e-05
19.6354	0.000154372		19.6354	5.45968e-05		19.6354	-1.34152e-05
19.6278	0.000152845		19.6278	5.57335e-05		19.6278	-1.49854e-05
19.6201	0.000151778		19.6201	5.68999e-05		19.6201	-1.61101e-05
19.6125	0.000151346		19.6125	5.80049e-05		19.6125	-1.67585e-05
19.6048	0.000151604		19.6048	5.88471e-05		19.6048	-1.68493e-05
19.5972	0.000152501		19.5972	5.92026e-05		19.5972	-1.62749e-05
19.5896	0.000153918		19.5896	5.89088e-05		19.5896	-1.49499e-05
19.5819	0.000155709		19.5819	5.79073e-05		19.5819	-1.28622e-05
19.5743	0.00015773		19.5743	5.62453e-05		19.5743	-1.00902e-05
19.5666	0.000159855		19.5666	5.4057e-05		19.5666	-6.77399e-06
19.559	0.000161982		19.559	5.15433e-05		19.559	-3.05941e-06
19.5514	0.00016403		19.5514	4.89519e-05		19.5514	9.36792e-07
19.5437	0.000165932		19.5437	4.65533e-05		19.5437	5.11864e-06
19.5361	0.000167639		19.5361	4.46072e-05		19.5361	9.37628e-06
19.5284	0.000169127		19.5284	4.3317e-05		19.5284	1.35656e-05
19.5208	0.000170394		19.5208	4.27807e-05		19.5208	1.7525e-05
19.5132	0.000171456		19.5132	4.29563e-05		19.5132	2.11145e-05
19.5055	0.000172316		19.5055	4.3664e-05		19.5055	2.42468e-05
19.4979	0.000172948		19.4979	4.46339e-05		19.4979	2.68917e-05
19.4902	0.000173281		19.4902	4.55824e-05		19.4902	2.90661e-05
19.4826	0.000173223		19.4826	4.62822e-05		19.4826	3.08289e-05
19.475	0.000172697		19.475	4.65996e-05		19.475	3.22876e-05
19.4673	0.000171686		19.4673	4.64953e-05		19.4673	3.35986e-05
19.4597	0.00017025		19.4597	4.60014e-05		19.4597	3.49387e-05
19.452	0.000168506		19.452	4.51944e-05		19.452	3.64501e-05
19.4444	0.000166592		19.4444	4.41682e-05		19.4444	3.81854e-05
19.4368	0.000164632		19.4368	4.30073e-05		19.4368	4.00889e-05
19.4291	0.000162711		19.4291	4.1761e-05		19.4291	4.20287e-05
19.4215	0.000160868		19.4215	4.0424e-05		19.4215	4.38587e-05
19.4138	0.000159091		19.4138	3.8931e-05		19.4138	4.54726e-05
19.4062	0.000157331		19.4062	3.71701e-05		19.4062	4.68234e-05
19.3986	0.000155529		19.3986	3.5012e-05		19.3986	4.7908e-05
19.3909	0.000153649		19.3909	3.23498e-05		19.3909	4.87416e-05
19.3833	0.000151704		19.3833	2.91334e-05		19.3833	4.93421e-05
19.3756	0.000149758		19.3756	2.53854e-05		19.3756	4.9731e-05
19.368	0.000147908		19.368	2.11867e-05		19.368	4.99412e-05
19.3604	0.000146249		19.3604	1.66424e-05		19.3604	5.00203e-05
19.3527	0.000144839		19.3527	1.18486e-05		19.3527	5.00241e-05
19.3451	0.000143665		19.3451	6.88283e-06		19.3451	5.00019e-05
19.3374	0.000142647		19.3374	1.81887e-06		19.3374	4.99835e-05
19.3298	0.000141664		19.3298	-3.25063e-06		19.3298	4.99699e-05
19.3222	0.00014062		19.3222	-8.20559e-06		19.3222	4.99329e-05
19.3145	0.000139504		19.3145	-1.29115e-05		19.3145	4.9823e-05
19.3069	0.00013842		19.3069	-1.7243e-05		19.3069	4.95888e-05
19.2992	0.000137574		19.2992	-2.11012e-05		19.2992	4.9204e-05
19.2916	0.000137239		19.2916	-2.44162e-05		19.2916	4.86916e-05
19.284	0.000137705		19.284	-2.71378e-05		19.284	4.81271e-05
19.2763	0.000139235		19.2763	-2.92266e-05		19.2763	4.76153e-05
19.2687	0.000141996		19.2687	-3.06538e-05		19.2687	4.72514e-05
19.261	0.000145999		19.261	-3.14169e-05		19.261	4.7088e-05
19.2534	0.000151052		19.2534	-3.15608e-05		19.2534	4.71252e-05
19.2458	0.00015677		19.2458	-3.11888e-05		19.2458	4.7315e-05
19.2381	0.000162644		19.2381	-3.04475e-05		19.2381	4.75666e-05
19.2305	0.000168144		19.2305	-2.9489e-05		19.2305	4.77438e-05
19.2228	0.000172824		19.2228	-2.8435e-05		19.2228	4.76689e-05
19.2152	0.000176391		19.2152	-2.73672e-05		19.2152	4.71484e-05
19.2076	0.000178733		19.2076	-2.63444e-05		19.2076	4.60247e-05
19.1999	0.000179918		19.1999	-2.54244e-05		19.1999	4.42323e-05
19.1923	0.000180154		19.1923	-2.46674e-05		19.1923	4.18284e-05
19.1846	0.000179743		19.1846	-2.41173e-05		19.1846	3.89771e-05
19.177	0.000179015		19.177	-2.37772e-05		19.177	3.58913e-05
19.1694	0.000178285		19.1694	-2.36011e-05		19.1694	3.27577e-05
19.1617	0.000177811		19.1617	-2.35088e-05		19.1617	2.9683e-05
19.1541	0.000177774		19.1541	-2.3417e-05		19.1541	2.66875e-05
19.1464	0.000178247		19.1464	-2.32717e-05		19.1464	2.37497e-05
19.1388	0.000179182		19.1388	-2.30709e-05		19.1388	2.088e-05
19.1311	0.000180412		19.1311	-2.28748e-05		19.1311	1.81791e-05
19.1235	0.000181696		19.1235	-2.28097e-05		19.1235	1.58482e-05
19.1159	0.000182787		19.1159	-2.30682e-05		19.1159	1.41365e-05
19.1082	0.000183506		19.1082	-2.38951e-05		19.1082	1.32494e-05
19.1006	0.000183774		19.1006	-2.55401e-05		19.1006	1.32607e-05
19.0929	0.000183602		19.0929	-2.81714e-05		19.0929	1.40697e-05
19.0853	0.000183044		19.0853	-3.17789e-05		19.0853	1.5427e-05
19.0777	0.000182143		19.0777	-3.61199e-05		19.0777	1.70167e-05
19.07	0.000180906		19.07	-4.07481e-05		19.07	1.85614e-05
19.0624	0.000179322		19.0624	-4.51208e-05		19.0624	1.99062e-05
19.0547	0.000177406		19.0547	-4.87298e-05		19.0547	2.10444e-05
19.0471	0.000175236		19.0471	-5.11977e-05		19.0471	2.20778e-05
19.0395	0.000172958		19.0395	-5.231e-05		19.0395	2.31334e-05
19.0318	0.000170753		19.0318	-5.19978e-05		19.0318	2.42827e-05
19.0242	0.000168791		19.0242	-5.03008e-05		19.0242	2.5501e-05
19.0165	0.000167188		19.0165	-4.73379e-05		19.0165	2.6679e-05
19.0089	0.000165992		19.0089	-4.32942e-05		19.0089	2.76686e-05
19.0013	0.000165186		19.0013	-3.84236e-05		19.0013	2.83331e-05
18.9936	0.000164696		18.9936	-3.30527e-05		18.9936	2.85897e-05
18.986	0.000164405		18.986	-2.75721e-05		18.986	2.84409e-05
18.9783	0.000164173		18.9783	-2.23995e-05		18.9783	2.79965e-05
18.9707	0.000163868		18.9707	-1.79136e-05		18.9707	2.74763e-05
18.9631	0.000163412		18.9631	-1.43773e-05		18.9631	2.71805e-05
18.9554	0.000162793		18.9554	-1.18817e-05		18.9554	2.7425e-05
18.9478	0.000162055		18.9478	-1.03368e-05		18.9478	2.8463e-05
18.9401	0.00016125		18.9401	-9.51175e-06		18.9401	3.04214e-05
18.9325	0.000160387		18.9325	-9.10675e-06		18.9325	3.32737e-05
18.9249	0.000159407		18.9249	-8.82875e-06		18.9249	3.68504e-05
18.9172	0.000158214		18.9172	-8.44809e-06		18.9172	4.08745e-05
18.9096	0.000156727		18.9096	-7.82768e-06		18.9096	4.50114e-05
18.9019	0.000154933		18.9019	-6.9263e-06		18.9019	4.89306e-05
18.8943	0.000152905		18.8943	-5.78347e-06		18.8943	5.23722e-05
18.8867	0.000150785		18.8867	-4.49329e-06		18.8867	5.52012e-05
18.879	0.000148745		18.879	-3.17452e-06		18.879	5.7424e-05
18.8714	0.000146965		18.8714	-1.94155e-06		18.8714	5.91533e-05
18.8637	0.000145612		18.8637	-8.79915e-07		18.8637	6.05364e-05
18.8561	0.000144826		18.8561	-3.05872e-08		18.8561	6.16846e-05
18.8485	0.00014469		18.8485	6.11197e-07		18.8485	6.26329e-05
18.8408	0.000145202		18.8408	1.07916e-06		18.8408	6.33417e-05
18.8332	0.000146267		18.8332	1.40567e-06		18.8332	6.37208e-05
18.8255	0.000147706		18.8255	1.59219e-06		18.8255	6.36528e-05
18.8179	0.000149298		18.8179	1.59889e-06		18.8179	6.30095e-05
18.8103	0.000150827		18.8103	1.36454e-06		18.8103	6.16722e-05
18.8026	0.000152134		18.8026	8.51564e-07		18.8026	5.957e-05
18.795	0.000153144		18.795	9.47677e-08		18.795	5.67296e-05
18.7873	0.000153872		18.7873	-9.38212e-07		18.7873	5.33071e-05
18.7797	0.000154406		18.7797	-1.86699e-06		18.7797	4.95739e-05
18.7721	0.000154871		18.7721	-2.44173e-06		18.7721	4.58515e-05
18.7644	0.000155395		18.7644	-2.43843e-06		18.7644	4.24257e-05
18.7568	0.000156102		18.7568	-1.70235e-06		18.7568	3.94792e-05
18.7491	0.000157115		18.7491	-1.5978e-07		18.7491	3.7071e-05
18.7415	0.000158539		18.7415	2.19737e-06		18.7415	3.51604e-05
18.7339	0.000160421		18.7339	5.33519e-06		18.7339	3.36577e-05
18.7262	0.000162704		18.7262	9.192e-06		18.7262	3.24733e-05
18.7186	0.00016521		18.7186	1.3679e-05		18.7186	3.1549e-05
18.7109	0.00016766		18.7109	1.86771e-05		18.7109	3.08626e-05
18.7033	0.000169754		18.7033	2.40386e-05		18.7033	3.04129e-05
18.6957	0.000171254		18.6957	2.95923e-05		18.6957	3.01975e-05
18.688	0.000172051		18.688	3.51411e-05		18.688	3.02001e-05
18.6804	0.000172179		18.6804	4.04501e-05		18.6804	3.03925e-05
18.6727	0.000171779		18.6727	4.52416e-05		18.6727	3.07447e-05
18.6651	0.000171029		18.6651	4.92172e-05		18.6651	3.12374e-05
18.6575	0.000170083		18.6575	5.21129e-05		18.6575	3.18705e-05
18.6498	0.000169031		18.6498	5.37676e-05		18.6498	3.26699e-05
18.6422	0.000167906		18.6422	5.41724e-05		18.6422	3.36918e-05
18.6345	0.000166696		18.6345	5.34731e-05		18.6345	3.50146e-05
18.6269	0.000165372		18.6269	5.19245e-05		18.6269	3.67116e-05
18.6193	0.000163908		18.6193	4.98153e-05		18.6193	3.88119e-05
18.6116	0.000162299		18.6116	4.7397e-05		18.6116	4.12707e-05
18.604	0.000160577		18.604	4.48441e-05		18.604	4.39705e-05
18.5963	0.000158802		18.5963	4.22624e-05		18.5963	4.6757e-05
18.5887	0.00015706		18.5887	3.97319e-05		18.5887	4.94871e-05
18.5811	0.00015544		18.5811	3.73561e-05		18.5811	5.20608e-05
18.5734	0.000154026		18.5734	3.52824e-05		18.5734	5.44264e-05
18.5658	0.000152874		18.5658	3.36803e-05		18.5658	5.65628e-05
18.5581	0.000152005		18.5581	3.26886e-05		18.5581	5.84562e-05
18.5505	0.000151394		18.5505	3.23622e-05		18.5505	6.00786e-05
18.5429	0.000150973		18.5429	3.26439e-05		18.5429	6.13758e-05
18.5352	0.000150655		18.5352	3.33705e-05		18.5352	6.22663e-05
18.5276	0.000150351		18.5276	3.43132e-05		18.5276	6.26592e-05
18.5199	0.000149989		18.5199	3.52408e-05		18.5199	6.24844e-05
18.5123	0.000149512		18.5123	3.59877e-05		18.5123	6.17217e-05
18.5046	0.000148875		18.5046	3.64981e-05		18.5046	6.04127e-05
18.497	0.000148036		18.497	3.68217e-05		18.497	5.865e-05
18.4894	0.000146955		18.4894	3.70603e-05		18.4894	5.65521e-05
18.4817	0.000145591		18.4817	3.72983e-05		18.4817	5.42374e-05
18.4741	0.00014391		18.4741	3.75532e-05		18.4741	5.18041e-05
18.4664	0.000141922		18.4664	3.77692e-05		18.4664	4.93173e-05
18.4588	0.000139706		18.4588	3.78438e-05		18.4588	4.68001e-05
18.4512	0.000137433		18.4512	3.76647e-05		18.4512	4.42291e-05
18.4435	0.000135318		18.4435	3.71375e-05		18.4435	4.15336e-05
18.4359	0.000133558		18.4359	3.61936e-05		18.4359	3.86075e-05
18.4282	0.000132257		18.4282	3.47819e-05		18.4282	3.53343e-05
18.4206	0.000131395		18.4206	3.28529e-05		18.4206	3.16279e-05
18.413	0.000130848		18.413	3.03547e-05		18.413	2.74748e-05
18.4053	0.000130446		18.4053	2.72541e-05		18.4053	2.29625e-05
18.3977	0.000130027		18.3977	2.35827e-05		18.3977	1.82771e-05
18.39	0.000129491		18.39	1.9485e-05		18.39	1.36698e-05
18.3824	0.000128814		18.3824	1.52415e-05		18.3824	9.40912e-06
18.3748	0.00012804		18.3748	1.12477e-05		18.3748	5.73954e-06
18.3671	0.000127252		18.3671	7.95626e-06		18.3671	2.86071e-06
18.3595	0.000126532		18.3595	5.80019e-06		18.3595	9.22983e-07
18.3518	0.000125924		18.3518	5.11922e-06		18.3518	2.69696e-08
18.3442	0.000125418		18.3442	6.10405e-06		18.3442	2.18683e-07
18.3366	0.000124962		18.3366	8.76374e-06		18.3366	1.48275e-06
18.3289	0.000124476		18.3289	1.2918e-05		18.3289	3.74178e-06
18.3213	0.000123883		18.3213	1.8216e-05		18.3213	6.86526e-06
18.3136	0.000123128		18.3136	2.41851e-05		18.3136	1.06832e-05
18.306	0.000122171		18.306	3.03095e-05		18.306	1.49991e-05
18.2984	0.000120986		18.2984	3.61251e-05		18.2984	1.96002e-05
18.2907	0.00011955		18.2907	4.13026e-05		18.2907	2.4271e-05
18.2831	0.000117846		18.2831	4.56851e-05		18.2831	2.88081e-05
18.2754	0.000115868		18.2754	4.92661e-05		18.2754	3.30306e-05
18.2678	0.000113626		18.2678	5.21236e-05		18.2678	3.67802e-05
18.2602	0.000111133		18.2602	5.43458e-05		18.2602	3.99137e-05
18.2525	0.000108405		18.2525	5.59826e-05		18.2525	4.2302e-05
18.2449	0.00010547		18.2449	5.70368e-05		18.2449	4.38498e-05
18.2372	0.000102394		18.2372	5.74856e-05		18.2372	4.45322e-05
18.2296	9.93207e-05		18.2296	5.73114e-05		18.2296	4.44285e-05
18.222	9.64706e-05		18.222	5.65243e-05		18.222	4.37262e-05
18.2143	9.41028e-05		18.2143	5.51727e-05		18.2143	4.26859e-05
18.2067	9.24294e-05		18.2067	5.33453e-05		18.2067	4.15754e-05
18.199	9.15325e-05		18.199	5.11739e-05		18.199	4.06054e-05
18.1914	9.13264e-05		18.1914	4.88348e-05		18.1914	3.98909e-05
18.1838	9.15819e-05		18.1838	4.65415e-05		18.1838	3.94526e-05
18.1761	9.19925e-05		18.1761	4.45202e-05		18.1761	3.92436e-05
18.1685	9.22478e-05		18.1685	4.29681e-05		18.1685	3.91854e-05
18.1608	9.20905e-05		18.1608	4.20017e-05		18.1608	3.92006e-05
18.1532	9.13539e-05		18.1532	4.16113e-05		18.1532	3.92449e-05
18.1456	8.99815e-05		18.1456	4.16419e-05		18.1456	3.93357e-05
18.1379	8.80267e-05		18.1379	4.18228e-05		18.1379	3.95665e-05
18.1303	8.56344e-05		18.1303	4.18452e-05		18.1303	4.00931e-05
18.1226	8.30094e-05		18.1226	4.1463e-05		18.1226	4.10899e-05
18.115	8.03892e-05		18.115	4.05686e-05		18.115	4.26952e-05
18.1074	7.80264e-05		18.1074	3.92104e-05		18.1074	4.4968e-05
18.0997	7.61765e-05		18.0997	3.75487e-05		18.0997	4.78729e-05
18.0921	7.50808e-05		18.0921	3.57788e-05		18.0921	5.12875e-05
18.0844	7.49365e-05		18.0844	3.40608e-05		18.0844	5.5025e-05
18.0768	7.58598e-05		18.0768	3.24842e-05		18.0768	5.88558e-05
18.0692	7.78569e-05		18.0692	3.10746e-05		18.0692	6.25235e-05
18.0615	8.08206e-05		18.0615	2.98297e-05		18.0615	6.57528e-05
18.0539	8.45595e-05		18.0539	2.87533e-05		18.0539	6.82596e-05
18.0462	8.88515e-05		18.0462	2.78595e-05		18.0462	6.9776e-05
18.0386	9.34994e-05		18.0386	2.71485e-05		18.0386	7.00954e-05
18.031	9.83628e-05		18.031	2.65807e-05		18.031	6.91226e-05
18.0233	0.000103356		18.0233	2.6084e-05		18.0233	6.69038e-05
18.0157	0.000108426		18.0157	2.56e-05		18.0157	6.36189e-05
18.008	0.000113536		18.008	2.51333e-05		18.008	5.95397e-05
18.0004	0.000118669		18.0004	2.4762e-05		18.0004	5.49759e-05
17.9928	0.000123837		17.9928	2.45939e-05		17.9928	5.02274e-05
17.9851	0.000129092		17.9851	2.47004e-05		17.9851	4.55508e-05
17.9775	0.000134494		17.9775	2.5071e-05		17.9775	4.11383e-05
17.9698	0.000140081		17.9698	2.5618e-05		17.9698	3.71118e-05
17.9622	0.000145835		17.9622	2.62211e-05		17.9622	3.35366e-05
17.9546	0.000151683		17.9546	2.6786e-05		17.9546	3.04481e-05
17.9469	0.000157515		17.9469	2.72848e-05		17.9469	2.78724e-05
17.9393	0.000163202		17.9393	2.77609e-05		17.9393	2.58241e-05
17.9316	0.0001686		17.9316	2.83004e-05		17.9316	2.42829e-05
17.924	0.000173543		17.924	2.8987e-05		17.924	2.31711e-05
17.9164	0.00017785		17.9164	2.98687e-05		17.9164	2.23541e-05
17.9087	0.000181346		17.9087	3.09517e-05		17.9087	2.16709e-05
17.9011	0.000183899		17.9011	3.22243e-05		17.9011	2.09807e-05
17.8934	0.000185446		17.8934	3.36916e-05		17.8934	2.02036e-05
17.8858	0.000185994		17.8858	3.54033e-05		17.8858	1.93357e-05
17.8782	0.000185607		17.8782	3.74616e-05		17.8782	1.84322e-05
17.8705	0.000184394		17.8705	4.00067e-05		17.8705	1.75616e-05
17.8629	0.000182498		17.8629	4.31838e-05		17.8629	1.6753e-05
17.8552	0.00018009		17.8552	4.71028e-05		17.8552	1.59613e-05
17.8476	0.000177349		17.8476	5.18029e-05		17.8476	1.50659e-05
17.8399	0.000174436		17.8399	5.72323e-05		17.8399	1.39e-05
17.8323	0.000171473		17.8323	6.32448e-05		17.8323	1.22941e-05
17.8247	0.00016853		17.8247	6.96095e-05		17.8247	1.01185e-05
17.817	0.000165639		17.817	7.60295e-05		17.817	7.32098e-06
17.8094	0.000162817		17.8094	8.21687e-05		17.8094	3.95696e-06
17.8017	0.000160098		17.8017	8.76836e-05		17.8017	2.06761e-07
17.7941	0.000157555		17.7941	9.2256e-05		17.7941	-3.63267e-06
17.7865	0.000155293		17.7865	9.56227e-05		17.7865	-7.18902e-06
17.7788	0.000153413		17.7788	9.75997e-05		17.7788	-1.00846e-05
17.7712	0.000151974		17.7712	9.80983e-05		17.7712	-1.20184e-05
17.7635	0.00015097		17.7635	9.71284e-05		17.7635	-1.28378e-05
17.7559	0.000150336		17.7559	9.47863e-05		17.7559	-1.25734e-05
17.7483	0.000149987		17.7483	9.12281e-05		17.7483	-1.14217e-05
17.7406	0.000149836		17.7406	8.66402e-05		17.7406	-9.67708e-06
17.733	0.0001498		17.733	8.12167e-05		17.733	-7.63987e-06
17.7253	0.00014979		17.7253	7.51519e-05		17.7253	-5.53888e-06
17.7177	0.000149715		17.7177	6.86466e-05		17.7177	-3.49934e-06
17.7101	0.000149507		17.7101	6.19246e-05		17.7101	-1.56035e-06
17.7024	0.000149145		17.7024	5.52476e-05		17.7024	2.77709e-07
17.6948	0.000148654		17.6948	4.89145e-05		17.6948	2.00612e-06
17.6871	0.000148087		17.6871	4.32296e-05		17.6871	3.58596e-06
17.6795	0.000147496		17.6795	3.84418e-05		17.6795	4.95842e-06
17.6719	0.000146925		17.6719	3.46796e-05		17.6719	6.07297e-06
17.6642	0.000146423		17.6642	3.1913e-05		17.6642	6.90757e-06
17.6566	0.000146066		17.6566	2.99666e-05		17.6566	7.46352e-06
17.6489	0.000145963		17.6489	2.85774e-05		17.6489	7.74124e-06
17.6413	0.000146236		17.6413	2.74682e-05		17.6413	7.71975e-06
17.6337	0.000146975		17.6337	2.64078e-05		17.6337	7.35763e-06
17.626	0.000148195		17.626	2.52435e-05		17.626	6.61257e-06
17.6184	0.000149799		17.6184	2.39147e-05		17.6184	5.46386e-06
17.6107	0.00015159		17.6107	2.24577e-05		17.6107	3.92673e-06
17.6031	0.000153302		17.6031	2.10018e-05		17.6031	2.06019e-06
17.5955	0.000154659		17.5955	1.97511e-05		17.5955	-2.73545e-08
17.5878	0.000155432		17.5878	1.89458e-05		17.5878	-2.17746e-06
17.5802	0.000155477		17.5802	1.88101e-05		17.5802	-4.19518e-06
17.5725	0.000154754		17.5725	1.94975e-05		17.5725	-5.88058e-06
17.5649	0.000153312		17.5649	2.10445e-05		17.5649	-7.06897e-06
17.5573	0.000151261		17.5573	2.3347e-05		17.5573	-7.6614e-06
17.5496	0.000148726		17.5496	2.61735e-05		17.5496	-7.63131e-06
17.542	0.000145825		17.542	2.92202e-05		17.542	-7.00863e-06
17.5343	0.000142657		17.5343	3.21945e-05		17.5343	-5.85758e-06
17.5267	0.0001393		17.5267	3.48858e-05		17.5267	-4.26521e-06
17.5191	0.000135816		17.5191	3.71913e-05		17.5191	-2.34318e-06
17.5114	0.000132246		17.5114	3.90902e-05		17.5114	-2.27454e-07
17.5038	0.000128604		17.5038	4.0592e-05		17.5038	1.94037e-06
17.4961	0.000124877		17.4961	4.16999e-05		17.4961	4.04942e-06
17.4885	0.000121053		17.4885	4.24107e-05		17.4885	6.05151e-06
17.4809	0.000117149		17.4809	4.27445e-05		17.4809	7.96224e-06
17.4732	0.000113238		17.4732	4.27706e-05		17.4732	9.82185e-06
17.4656	0.000109457		17.4656	4.25983e-05		17.4656	1.16328e-05
17.4579	0.000105987		17.4579	4.23275e-05		17.4579	1.33082e-05
17.4503	0.000103027		17.4503	4.19906e-05		17.4503	1.46624e-05
17.4427	0.000100768		17.4427	4.15295e-05		17.4427	1.54524e-05
17.435	9.93715e-05		17.435	4.08287e-05		17.435	1.5453e-05
17.4274	9.89727e-05		17.4274	3.97802e-05		17.4274	1.45299e-05
17.4197	9.96687e-05		17.4197	3.83326e-05		17.4197	1.26804e-05
17.4121	0.000101505		17.4121	3.64945e-05		17.4121	1.00346e-05
17.4045	0.000104447		17.4045	3.43052e-05		17.4045	6.82756e-06
17.3968	0.00010835		17.3968	3.1808e-05		17.3968	3.35895e-06
17.3892	0.000112947		17.3892	2.90526e-05		17.3892	-5.29005e-08
17.3815	0.000117871		17.3815	2.61195e-05		17.3815	-3.12126e-06
17.3739	0.000122708		17.3739	2.31419e-05		17.3739	-5.63848e-06
17.3663	0.000127049		17.3663	2.03052e-05		17.3663	-7.50478e-06
17.3586	0.000130551		17.3586	1.78245e-05		17.3586	-8.72631e-06
17.351	0.000132962		17.351	1.59128e-05		17.351	-9.38566e-06
17.3433	0.000134165		17.3433	1.47508e-05		17.3433	-9.60164e-06
17.3357	0.000134198		17.3357	1.44573e-05		17.3357	-9.49355e-06
17.3281	0.000133271		17.3281	1.50592e-05		17.3281	-9.1552e-06
17.3204	0.00013174		17.3204	1.6467e-05		17.3204	-8.6381e-06
17.3128	0.000130042		17.3128	1.84689e-05		17.3128	-7.94572e-06
17.3051	0.000128589		17.3051	2.07595e-05		17.3051	-7.04232e-06
17.2975	0.000127675		17.2975	2.30006e-05		17.2975	-5.87361e-06
17.2899	0.000127415		17.2899	2.48969e-05		17.2899	-4.38944e-06
17.2822	0.000127748		17.2822	2.62579e-05		17.2822	-2.56094e-06
17.2746	0.000128495		17.2746	2.70273e-05		17.2746	-3.94546e-07
17.2669	0.000129444		17.2669	2.72708e-05		17.2669	2.05278e-06
17.2593	0.000130419		17.2593	2.71333e-05		17.2593	4.66401e-06
17.2517	0.000131314		17.2517	2.67821e-05		17.2517	7.2766e-06
17.244	0.000132081		17.244	2.63576e-05		17.244	9.73069e-06
17.2364	0.000132714		17.2364	2.59492e-05		17.2364	1.19336e-05
17.2287	0.000133232		17.2287	2.55995e-05		17.2287	1.39024e-05
17.2211	0.000133679		17.2211	2.53258e-05		17.2211	1.57525e-05
17.2134	0.000134111		17.2134	2.51373e-05		17.2134	1.76371e-05
17.2058	0.000134591		17.2058	2.50375e-05		17.2058	1.96701e-05
17.1982	0.000135159		17.1982	2.50136e-05		17.1982	2.18759e-05
17.1905	0.000135815		17.1905	2.50248e-05		17.1905	2.41854e-05
17.1829	0.000136513		17.1829	2.49997e-05		17.1829	2.64737e-05
17.1752	0.000137161		17.1752	2.48472e-05		17.1752	2.86121e-05
17.1676	0.000137639		17.1676	2.4477e-05		17.1676	3.05127e-05
17.16	0.00013781		17.16	2.38254e-05		17.16	3.21473e-05
17.1523	0.000137559		17.1523	2.28779e-05		17.1523	3.35397e-05
17.1447	0.000136831		17.1447	2.16781e-05		17.1447	3.47375e-05
17.137	0.000135656		17.137	2.03159e-05		17.137	3.57761e-05
17.1294	0.000134161		17.1294	1.89e-05		17.1294	3.66459e-05
17.1218	0.00013254		17.1218	1.75301e-05		17.1218	3.72741e-05
17.1141	0.000131029		17.1141	1.62811e-05		17.1141	3.75296e-05
17.1065	0.000129871		17.1065	1.52032e-05		17.1065	3.72582e-05
17.0988	0.000129292		17.0988	1.43282e-05		17.0988	3.63401e-05
17.0912	0.000129457		17.0912	1.36729e-05		17.0912	3.47507e-05
17.0836	0.000130422		17.0836	1.3237e-05		17.0836	3.25933e-05
17.0759	0.000132099		17.0759	1.3001e-05		17.0759	3.00853e-05
17.0683	0.000134264		17.0683	1.29278e-05		17.0683	2.75061e-05
17.0606	0.000136607		17.0606	1.29708e-05		17.0606	2.51341e-05
17.053	0.000138821		17.053	1.30843e-05		17.053	2.31983e-05
17.0454	0.00014067		17.0454	1.32295e-05		17.0454	2.18504e-05
17.0377	0.000142044		17.0377	1.33738e-05		17.0377	2.11513e-05
17.0301	0.000142967		17.0301	1.34878e-05		17.0301	2.10718e-05
17.0224	0.000143562		17.0224	1.35507e-05		17.0224	2.15099e-05
17.0148	0.000143987		17.0148	1.35682e-05		17.0148	2.23225e-05
17.0072	0.000144334		17.0072	1.35937e-05		17.0072	2.33583e-05
16.9995	0.000144554		16.9995	1.37382e-05		16.9995	2.44705e-05
16.9919	0.000144437		16.9919	1.41549e-05		16.9919	2.55096e-05
16.9842	0.000143671		16.9842	1.50047e-05		16.9842	2.63155e-05
16.9766	0.000141943		16.9766	1.6416e-05		16.9766	2.67313e-05
16.969	0.000139042		16.969	1.84542e-05		16.969	2.66448e-05
16.9613	0.000134926		16.9613	2.11094e-05		16.9613	2.60298e-05
16.9537	0.000129728		16.9537	2.43075e-05		16.9537	2.49577e-05
16.946	0.000123735		16.946	2.7935e-05		16.946	2.35687e-05
16.9384	0.000117326		16.9384	3.18652e-05		16.9384	2.20213e-05
16.9308	0.000110904		16.9308	3.59711e-05		16.9308	2.0454e-05
16.9231	0.000104833		16.9231	4.01195e-05		16.9231	1.89737e-05
16.9155	9.93914e-05		16.9155	4.41525e-05		16.9155	1.76592e-05
16.9078	9.47565e-05		16.9078	4.78717e-05		16.9078	1.65574e-05
16.9002	9.10155e-05		16.9002	5.10361e-05		16.9002	1.56665e-05
16.8926	8.81808e-05		16.8926	5.33928e-05		16.8926	1.49221e-05
16.8849	8.62097e-05		16.8849	5.47427e-05		16.8849	1.42076e-05
16.8773	8.50225e-05		16.8773	5.50261e-05		16.8773	1.33929e-05
16.8696	8.45207e-05		16.8696	5.43858e-05		16.8696	1.23829e-05
16.862	8.45993e-05		16.862	5.31659e-05		16.862	1.1155e-05
16.8544	8.51471e-05		16.8544	5.1834e-05		16.8544	9.76977e-06
16.8467	8.60391e-05		16.8467	5.08588e-05		16.8467	8.35747e-06
16.8391	8.71333e-05		16.8391	5.05987e-05		16.8391	7.08475e-06
16.8314	8.82865e-05		16.8314	5.12411e-05		16.8314	6.10808e-06
16.8238	8.93847e-05		16.8238	5.28079e-05		16.8238	5.52425e-06
16.8162	9.03723e-05		16.8162	5.52043e-05		16.8162	5.33543e-06
16.8085	9.12593e-05		16.8085	5.82794e-05		16.8085	5.44477e-06
16.8009	9.21051e-05		16.8009	6.18716e-05		16.8009	5.68508e-06
16.7932	9.29906e-05		16.7932	6.58279e-05		16.7932	5.86571e-06
16.7856	9.39961e-05		16.7856	7.00093e-05		16.7856	5.81578e-06
16.778	9.51858e-05		16.778	7.42902e-05		16.778	5.40988e-06
16.7703	9.65942e-05		16.7703	7.85557e-05		16.7703	4.57416e-06
16.7627	9.82128e-05		16.7627	8.26866e-05		16.7627	3.27873e-06
16.755	9.99883e-05		16.755	8.65353e-05		16.755	1.52389e-06
16.7474	0.000101843		16.7474	8.99085e-05		16.7474	-6.72472e-07
16.7398	0.000103708		16.7398	9.25816e-05		16.7398	-3.27933e-06
16.7321	0.000105554		16.7321	9.43509e-05		16.7321	-6.24451e-06
16.7245	0.000107394		16.7245	9.51041e-05		16.7245	-9.4751e-06
16.7168	0.000109265		16.7168	9.4876e-05		16.7168	-1.28146e-05
16.7092	0.000111212		16.7092	9.38632e-05		16.7092	-1.6032e-05
16.7016	0.000113271		16.7016	9.23943e-05		16.7016	-1.88393e-05
16.6939	0.000115478		16.6939	9.08689e-05		16.6939	-2.0942e-05
16.6863	0.000117868		16.6863	8.96868e-05		16.6863	-2.21057e-05
16.6786	0.000120478		16.6786	8.91761e-05		16.6786	-2.22099e-05
16.671	0.000123348		16.671	8.95304e-05		16.671	-2.12617e-05
16.6634	0.000126515		16.6634	9.07603e-05		16.6634	-1.93702e-05
16.6557	0.000130005		16.6557	9.26764e-05		16.6557	-1.66999e-05
16.6481	0.000133808		16.6481	9.49189e-05		16.6481	-1.34289e-05
16.6404	0.00013786		16.6404	9.70358e-05		16.6404	-9.72262e-06
16.6328	0.000142013		16.6328	9.8586e-05		16.6328	-5.73073e-06
16.6252	0.00014603		16.6252	9.92328e-05		16.6252	-1.60043e-06
16.6175	0.000149594		16.6175	9.87977e-05		16.6175	2.50206e-06
16.6099	0.000152362		16.6099	9.72671e-05		16.6099	6.38073e-06
16.6022	0.000154033		16.6022	9.47623e-05		16.6022	9.82432e-06
16.5946	0.000154441		16.5946	9.14927e-05		16.5946	1.26458e-05
16.587	0.000153617		16.587	8.7702e-05		16.587	1.47299e-05
16.5793	0.000151804		16.5793	8.36195e-05		16.5793	1.60666e-05
16.5717	0.000149393		16.5717	7.94278e-05		16.5717	1.67587e-05
16.564	0.00014681		16.564	7.52629e-05		16.564	1.70022e-05
16.5564	0.000144409		16.5564	7.12533e-05		16.5564	1.70455e-05
16.5487	0.000142402		16.5487	6.75763e-05		16.5487	1.71384e-05
16.5411	0.000140887		16.5411	6.44892e-05		16.5411	1.74858e-05
16.5335	0.000139899		16.5335	6.23014e-05		16.5335	1.82167e-05
16.5258	0.00013947		16.5258	6.1286e-05		16.5258	1.93748e-05
16.5182	0.000139626		16.5182	6.15751e-05		16.5182	2.09279e-05
16.5105	0.000140353		16.5105	6.30891e-05		16.5105	2.27907e-05
16.5029	0.00014156		16.5029	6.55321e-05		16.5029	2.48566e-05
16.4953	0.000143073		16.4953	6.8448e-05		16.4953	2.70335e-05
16.4876	0.000144677		16.4876	7.13117e-05		16.4876	2.92699e-05
16.48	0.000146186		16.48	7.36233e-05		16.48	3.15522e-05
16.4723	0.000147485		16.4723	7.498e-05		16.4723	3.38693e-05
16.4647	0.000148545		16.4647	7.51107e-05		16.4647	3.61588e-05
16.4571	0.000149383		16.4571	7.38785e-05		16.4571	3.82747e-05
16.4494	0.000150024		16.4494	7.12705e-05		16.4494	4.00075e-05
16.4418	0.000150475		16.4418	6.7395e-05		16.4418	4.11563e-05
16.4341	0.000150726		16.4341	6.2484e-05		16.4341	4.1611e-05
16.4265	0.000150773		16.4265	5.68828e-05		16.4265	4.13902e-05
16.4189	0.000150626		16.4189	5.10111e-05		16.4189	4.06092e-05
16.4112	0.000150306		16.4112	4.5301e-05		16.4112	3.94015e-05
16.4036	0.00014984		16.4036	4.01355e-05		16.4036	3.78492e-05
16.3959	0.000149273		16.3959	3.58079e-05		16.3959	3.59661e-05
16.3883	0.000148691		16.3883	3.25048e-05		16.3883	3.37369e-05
16.3807	0.000148237		16.3807	3.03065e-05		16.3807	3.1175e-05
16.373	0.000148097		16.373	2.92036e-05		16.373	2.83574e-05
16.3654	0.000148441		16.3654	2.91297e-05		16.3654	2.54181e-05
16.3577	0.000149372		16.3577	3.00037e-05		16.3577	2.25129e-05
16.3501	0.000150881		16.3501	3.17611e-05		16.3501	1.97841e-05
16.3425	0.000152847		16.3425	3.43532e-05		16.3425	1.73445e-05
16.3348	0.000155068		16.3348	3.77152e-05		16.3348	1.52762e-05
16.3272	0.000157298		16.3272	4.17221e-05		16.3272	1.36332e-05
16.3195	0.000159293		16.3195	4.61607e-05		16.3195	1.24382e-05
16.3119	0.000160842		16.3119	5.07308e-05		16.3119	1.16816e-05
16.3043	0.000161809		16.3043	5.50715e-05		16.3043	1.133e-05
16.2966	0.000162145		16.2966	5.88062e-05		16.2966	1.13467e-05
16.289	0.00016189		16.289	6.15993e-05		16.289	1.17074e-05
16.2813	0.000161152		16.2813	6.3222e-05		16.2813	1.24013e-05
16.2737	0.000160064		16.2737	6.36099e-05		16.2737	1.34203e-05
16.2661	0.00015875		16.2661	6.28916e-05		16.2661	1.47467e-05
16.2584	0.000157293		16.2584	6.13729e-05		16.2584	1.63487e-05
16.2508	0.000155726		16.2508	5.94769e-05		16.2508	1.81836e-05
16.2431	0.000154051		16.2431	5.76585e-05		16.2431	2.01985e-05
16.2355	0.000152259		16.2355	5.63178e-05		16.2355	2.23292e-05
16.2279	0.00015035		16.2279	5.5736e-05		16.2279	2.4496e-05
16.2202	0.000148346		16.2202	5.60457e-05		16.2202	2.66048e-05
16.2126	0.000146298		16.2126	5.72364e-05		16.2126	2.85571e-05
16.2049	0.000144293		16.2049	5.91804e-05		16.2049	3.02671e-05
16.1973	0.000142443		16.1973	6.16667e-05		16.1973	3.16816e-05
16.1897	0.00014087		16.1897	6.44385e-05		16.1897	3.27921e-05
16.182	0.000139685		16.182	6.72381e-05		16.182	3.36371e-05
16.1744	0.000138982		16.1744	6.98589e-05		16.1744	3.4294e-05
16.1667	0.00013885		16.1667	7.21848e-05		16.1667	3.48668e-05
16.1591	0.00013936		16.1591	7.41938e-05		16.1591	3.54692e-05
16.1515	0.000140536		16.1515	7.59165e-05		16.1515	3.62042e-05
16.1438	0.000142316		16.1438	7.73726e-05		16.1438	3.71457e-05
16.1362	0.00014453		16.1362	7.85166e-05		16.1362	3.83299e-05
16.1285	0.000146926		16.1285	7.92203e-05		16.1285	3.97638e-05
16.1209	0.000149239		16.1209	7.92945e-05		16.1209	4.14448e-05
16.1133	0.000151245		16.1133	7.85384e-05		16.1133	4.33765e-05
16.1056	0.00015279		16.1056	7.67978e-05		16.1056	4.55699e-05
16.098	0.000153782		16.098	7.40143e-05		16.098	4.80264e-05
16.0903	0.000154176		16.0903	7.02522e-05		16.0903	5.07089e-05
16.0827	0.00015397		16.0827	6.56965e-05		16.0827	5.35116e-05
16.0751	0.00015321		16.0751	6.06251e-05		16.0751	5.6248e-05
16.0674	0.000151996		16.0674	5.53659e-05		16.0674	5.86755e-05
16.0598	0.000150464		16.0598	5.02466e-05		16.0598	6.05551e-05
16.0521	0.000148762		16.0521	4.55481e-05		16.0521	6.17203e-05
16.0445	0.00014701		16.0445	4.14647e-05		16.0445	6.21172e-05
16.0369	0.00014528		16.0369	3.80815e-05		16.0369	6.17993e-05
16.0292	0.000143603		16.0292	3.53797e-05		16.0292	6.08918e-05
16.0216	0.000142		16.0216	3.32777e-05		16.0216	5.95582e-05
16.0139	0.000140521		16.0139	3.16955e-05		16.0139	5.79867e-05
16.0063	0.000139253		16.0063	3.06092e-05		16.0063	5.63895e-05
15.9987	0.000138283		15.9987	3.00595e-05		15.9987	5.49924e-05
15.991	0.000137646		15.991	3.01082e-05		15.991	5.40054e-05
15.9834	0.000137279		15.9834	3.07727e-05		15.9834	5.35801e-05
15.9757	0.000137023		15.9757	3.19872e-05		15.9757	5.37735e-05
15.9681	0.000136661		15.9681	3.36147e-05		15.9681	5.4535e-05
15.9605	0.000135986		15.9605	3.54988e-05		15.9605	5.57243e-05
15.9528	0.000134867		15.9528	3.75165e-05		15.9528	5.71553e-05
15.9452	0.000133275		15.9452	3.95962e-05		15.9452	5.86497e-05
15.9375	0.000131278		15.9375	4.16908e-05		15.9375	6.0078e-05
15.9299	0.00012901		15.9299	4.37226e-05		15.9299	6.13788e-05
15.9223	0.000126637		15.9223	4.55388e-05		15.9223	6.25515e-05
15.9146	0.000124334		15.9146	4.69092e-05		15.9146	6.36298e-05
15.907	0.000122278		15.907	4.75774e-05		15.907	6.46439e-05
15.8993	0.000120624		15.8993	4.73406e-05		15.8993	6.5591e-05
15.8917	0.000119493		15.8917	4.61187e-05		15.8917	6.64268e-05
15.884	0.000118952		15.884	4.39794e-05		15.884	6.70854e-05
15.8764	0.000119013		15.8764	4.11157e-05		15.8764	6.75137e-05
15.8688	0.000119639		15.8688	3.77899e-05		15.8688	6.77023e-05
15.8611	0.000120751		15.8611	3.42723e-05		15.8611	6.76965e-05
15.8535	0.000122239		15.8535	3.07925e-05		15.8535	6.75885e-05
15.8458	0.000123974		15.8458	2.75154e-05		15.8458	6.74922e-05
15.8382	0.000125827		15.8382	2.45412e-05		15.8382	6.75068e-05
15.8306	0.000127682		15.8306	2.1922e-05		15.8306	6.76755e-05
15.8229	0.000129442		15.8229	1.96872e-05		15.8229	6.79576e-05
15.8153	0.000131015		15.8153	1.78659e-05		15.8153	6.82346e-05
15.8076	0.000132294		15.8076	1.65009e-05		15.8076	6.83496e-05
15.8	0.000133137		15.8	1.56511e-05		15.8	6.81634e-05
15.7924	0.000133372		15.7924	1.53828e-05		15.7924	6.75958e-05
15.7847	0.00013283		15.7847	1.57537e-05		15.7847	6.6635e-05
15.7771	0.000131402		15.7771	1.67931e-05		15.7771	6.53217e-05
15.7694	0.000129088		15.7694	1.84867e-05		15.7694	6.37244e-05
15.7618	0.000126015		15.7618	2.0772e-05		15.7618	6.19199e-05
15.7542	0.000122396		15.7542	2.35469e-05		15.7542	5.99755e-05
15.7465	0.000118476		15.7465	2.66826e-05		15.7465	5.79302e-05
15.7389	0.000114492		15.7389	3.00282e-05		15.7389	5.57784e-05
15.7312	0.000110668		15.7312	3.34003e-05		15.7312	5.34684e-05
15.7236	0.000107229		15.7236	3.65633e-05		15.7236	5.09263e-05
15.716	0.000104404		15.716	3.92149e-05		15.716	4.80982e-05
15.7083	0.000102405		15.7083	4.09925e-05		15.7083	4.49907e-05
15.7007	0.000101387		15.7007	4.15075e-05		15.7007	4.16863e-05
15.693	0.000101419		15.693	4.04092e-05		15.693	3.83282e-05
15.6854	0.000102463		15.6854	3.74657e-05		15.6854	3.50828e-05
15.6778	0.000104383		15.6778	3.26452e-05		15.6778	3.21005e-05
15.6701	0.000106961		15.6701	2.61692e-05		15.6701	2.94936e-05
15.6625	0.000109933		15.6625	1.85137e-05		15.6625	2.73357e-05
15.6548	0.000113023		15.6548	1.03449e-05		15.6548	2.56756e-05
15.6472	0.000115989		15.6472	2.39904e-06		15.6472	2.4546e-05
15.6396	0.000118636		15.6396	-4.66343e-06		15.6396	2.39574e-05
15.6319	0.000120816		15.6319	-1.03817e-05		15.6319	2.38787e-05
15.6243	0.000122424		15.6243	-1.4555e-05		15.6243	2.42209e-05
15.6166	0.000123391		15.6166	-1.72249e-05		15.6166	2.48398e-05
15.609	0.000123707		15.609	-1.86047e-05		15.609	2.55605e-05
15.6014	0.000123438		15.6014	-1.8996e-05		15.6014	2.6212e-05
15.5937	0.000122734		15.5937	-1.87218e-05		15.5937	2.66566e-05
15.5861	0.000121806		15.5861	-1.80793e-05		15.5861	2.68014e-05
15.5784	0.000120885		15.5784	-1.73057e-05		15.5784	2.65914e-05
15.5708	0.000120172		15.5708	-1.65624e-05		15.5708	2.59891e-05
15.5632	0.000119817		15.5632	-1.59533e-05		15.5632	2.49524e-05
15.5555	0.000119933		15.5555	-1.55741e-05		15.5555	2.34269e-05
15.5479	0.000120634		15.5479	-1.55648e-05		15.5479	2.13618e-05
15.5402	0.000122038		15.5402	-1.61246e-05		15.5402	1.87467e-05
15.5326	0.000124236		15.5326	-1.74745e-05		15.5326	1.56497e-05
15.525	0.000127242		15.525	-1.97873e-05		15.525	1.22274e-05
15.5173	0.000130955		15.5173	-2.31208e-05		15.5173	8.6921e-06
15.5097	0.000135168		15.5097	-2.73796e-05		15.5097	5.24613e-06
15.502	0.000139612		15.502	-3.23128e-05		15.502	2.01526e-06
15.4944	0.000144033		15.4944	-3.75458e-05		15.4944	-9.81338e-07
15.4868	0.00014825		15.4868	-4.26407e-05		15.4868	-3.80759e-06
15.4791	0.000152191		15.4791	-4.71742e-05		15.4791	-6.54407e-06
15.4715	0.000155893		15.4715	-5.08125e-05		15.4715	-9.21177e-06
15.4638	0.000159461		15.4638	-5.33602e-05		15.4638	-1.17233e-05
15.4562	0.000163008		15.4562	-5.47751e-05		15.4562	-1.38819e-05
15.4486	0.000166596		15.4486	-5.51563e-05		15.4486	-1.54209e-05
15.4409	0.000170197		15.4409	-5.47197e-05		15.4409	-1.60601e-05
15.4333	0.000173689		15.4333	-5.37667e-05		15.4333	-1.55576e-05
15.4256	0.000176872		15.4256	-5.26399e-05		15.4256	-1.37536e-05
15.418	0.000179527		15.418	-5.16639e-05		15.418	-1.06139e-05
15.4104	0.000181487		15.4104	-5.10774e-05		15.4104	-6.26359e-06
15.4027	0.000182709		15.4027	-5.09823e-05		15.4027	-9.93414e-07
15.3951	0.0001833		15.3951	-5.13296e-05		15.3951	4.78116e-06
15.3874	0.000183488		15.3874	-5.19533e-05		15.3874	1.05973e-05
15.3798	0.000183547		15.3798	-5.26413e-05		15.3798	1.60279e-05
15.3722	0.0001837		15.3722	-5.32206e-05		15.3722	2.07429e-05
15.3645	0.000184062		15.3645	-5.36262e-05		15.3645	2.45417e-05
15.3569	0.000184621		15.3569	-5.39263e-05		15.3569	2.73662e-05
15.3492	0.000185268		15.3492	-5.42875e-05		15.3492	2.92981e-05
15.3416	0.000185835		15.3416	-5.48914e-05		15.3416	3.05364e-05
15.334	0.000186122		15.334	-5.58368e-05		15.334	3.13504e-05
15.3263	0.000185927		15.3263	-5.7077e-05		15.3263	3.20191e-05
15.3187	0.000185074		15.3187	-5.8423e-05		15.3187	3.2769e-05
15.311	0.000183455		15.311	-5.96092e-05		15.311	3.37249e-05
15.3034	0.000181066		15.3034	-6.03835e-05		15.3034	3.48812e-05
15.2958	0.000178017		15.2958	-6.05778e-05		15.2958	3.61037e-05
15.2881	0.000174503		15.2881	-6.01369e-05		15.2881	3.71689e-05
15.2805	0.000170758		15.2805	-5.91146e-05		15.2805	3.78355e-05
15.2728	0.000166991		15.2728	-5.76558e-05		15.2728	3.79212e-05
15.2652	0.00016334		15.2652	-5.59728e-05		15.2652	3.73539e-05
15.2575	0.000159868		15.2575	-5.4307e-05		15.2575	3.61808e-05
15.2499	0.00015658		15.2499	-5.28685e-05		15.2499	3.45402e-05
15.2423	0.000153477		15.2423	-5.17693e-05		15.2423	3.26143e-05
15.2346	0.000150599		15.2346	-5.09845e-05		15.2346	3.05812e-05
15.227	0.000148034		15.227	-5.03681e-05		15.227	2.85806e-05
15.2193	0.000145896		15.2193	-4.97187e-05		15.2193	2.67048e-05
15.2117	0.000144289		15.2117	-4.88602e-05		15.2117	2.50196e-05
15.2041	0.000143282		15.2041	-4.76968e-05		15.2041	2.36047e-05
15.1964	0.000142898		15.1964	-4.62243e-05		15.1964	2.2584e-05
15.1888	0.000143109		15.1888	-4.45014e-05		15.1888	2.21227e-05
15.1811	0.000143819		15.1811	-4.26028e-05		15.1811	2.23849e-05
15.1735	0.000144861		15.1735	-4.05699e-05		15.1735	2.34731e-05
15.1659	0.00014601		15.1659	-3.83793e-05		15.1659	2.53774e-05
15.1582	0.00014702		15.1582	-3.59415e-05		15.1582	2.79547e-05
15.1506	0.000147668		15.1506	-3.31423e-05		15.1506	3.09394e-05
15.1429	0.000147781		15.1429	-2.99162e-05		15.1429	3.39806e-05
15.1353	0.000147256		15.1353	-2.63216e-05		15.1353	3.67004e-05
15.1277	0.000146062		15.1277	-2.25754e-05		15.1277	3.87661e-05
15.12	0.000144253		15.12	-1.90226e-05		15.12	3.99639e-05
15.1124	0.000141957		15.1124	-1.60471e-05		15.1124	4.02498e-05
15.1047	0.00013936		15.1047	-1.39596e-05		15.1047	3.97574e-05
15.0971	0.000136667		15.0971	-1.29103e-05		15.0971	3.87579e-05
15.0895	0.000134068		15.0895	-1.28648e-05		15.0895	3.75893e-05
15.0818	0.000131723		15.0818	-1.36542e-05		15.0818	3.65805e-05
15.0742	0.000129754		15.0742	-1.50748e-05		15.0742	3.59958e-05
15.0665	0.000128236		15.0665	-1.69818e-05		15.0665	3.60064e-05
15.0589	0.000127194		15.0589	-1.93292e-05		15.0589	3.66931e-05
15.0513	0.000126599		15.0513	-2.21395e-05		15.0513	3.80707e-05
15.0436	0.000126393		15.0436	-2.54379e-05		15.0436	4.01225e-05
15.036	0.000126516		15.036	-2.91968e-05		15.036	4.28222e-05
15.0283	0.000126939		15.0283	-3.33196e-05		15.0283	4.61349e-05
15.0207	0.000127668		15.0207	-3.76535e-05		15.0207	4.99979e-05
15.0131	0.000128726		15.0131	-4.20075e-05		15.0131	5.43039e-05
15.0054	0.000130118		15.0054	-4.6162e-05		15.0054	5.88983e-05
14.9978	0.000131801		14.9978	-4.9878e-05		14.9978	6.35922e-05
14.9901	0.000133658		14.9901	-5.29243e-05		14.9901	6.81784e-05
14.9825	0.000135511		14.9825	-5.51244e-05		14.9825	7.24468e-05
14.9749	0.000137156		14.9749	-5.64041e-05		14.9749	7.62e-05
14.9672	0.00013842		14.9672	-5.68095e-05		14.9672	7.92733e-05
14.9596	0.000139212		14.9596	-5.64762e-05		14.9596	8.15529e-05
14.9519	0.000139544		14.9519	-5.55621e-05		14.9519	8.29844e-05
14.9443	0.000139495		14.9443	-5.41844e-05		14.9443	8.35732e-05
14.9367	0.000139154		14.9367	-5.24002e-05		14.9367	8.3382e-05
14.929	0.000138573		14.929	-5.02379e-05		14.929	8.25291e-05
14.9214	0.000137764		14.9214	-4.77448e-05		14.9214	8.11808e-05
14.9137	0.000136712		14.9137	-4.50111e-05		14.9137	7.95324e-05
14.9061	0.000135402		14.9061	-4.21597e-05		14.9061	7.7785e-05
14.8985	0.00013384		14.8985	-3.93151e-05		14.8985	7.61307e-05
14.8908	0.000132063		14.8908	-3.6572e-05		14.8908	7.47548e-05
14.8832	0.000130152		14.8832	-3.39649e-05		14.8832	7.38411e-05
14.8755	0.000128239		14.8755	-3.14435e-05		14.8755	7.35568e-05
14.8679	0.000126503		14.8679	-2.88707e-05		14.8679	7.40063e-05
14.8603	0.000125149		14.8603	-2.606e-05		14.8603	7.51687e-05
14.8526	0.000124384		14.8526	-2.28435e-05		14.8526	7.68569e-05
14.845	0.000124382		14.845	-1.91334e-05		14.845	7.8734e-05
14.8373	0.000125241		14.8373	-1.4941e-05		14.8373	8.03903e-05
14.8297	0.000126942		14.8297	-1.0357e-05		14.8297	8.14459e-05
14.8221	0.000129321		14.8221	-5.52207e-06		14.8221	8.16301e-05
14.8144	0.000132092		14.8144	-6.08761e-07		14.8144	8.08083e-05
14.8068	0.000134903		14.8068	4.18975e-06		14.8068	7.89619e-05
14.7991	0.000137422		14.7991	8.68579e-06		14.7991	7.61546e-05
14.7915	0.000139393		14.7915	1.27423e-05		14.7915	7.2508e-05
14.7839	0.000140652		14.7839	1.63129e-05		14.7839	6.81931e-05
14.7762	0.000141116		14.7762	1.94401e-05		14.7762	6.34227e-05
14.7686	0.000140762		14.7686	2.21976e-05		14.7686	5.84349e-05
14.7609	0.000139608		14.7609	2.46032e-05		14.7609	5.34679e-05
14.7533	0.000137722		14.7533	2.65595e-05		14.7533	4.87298e-05
14.7457	0.000135219		14.7457	2.78693e-05		14.7457	4.43717e-05
14.738	0.00013225		14.738	2.83271e-05		14.738	4.04679e-05
14.7304	0.000128994		14.7304	2.78349e-05		14.7304	3.7011e-05
14.7227	0.000125626		14.7227	2.64772e-05		14.7227	3.3928e-05
14.7151	0.000122303		14.7151	2.45133e-05		14.7151	3.11122e-05
14.7075	0.00011914		14.7075	2.22952e-05		14.7075	2.84591e-05
14.6998	0.000116197		14.6998	2.0154e-05		14.6998	2.58919e-05
14.6922	0.00011348		14.6922	1.83067e-05		14.6922	2.33712e-05
14.6845	0.000110955		14.6845	1.68192e-05		14.6845	2.08925e-05
14.6769	0.000108565		14.6769	1.56276e-05		14.6769	1.84814e-05
14.6693	0.000106269		14.6693	1.4593e-05		14.6693	1.61932e-05
14.6616	0.000104074		14.6616	1.35538e-05		14.6616	1.41156e-05
14.654	0.000102073		14.654	1.23599e-05		14.654	1.2368e-05
14.6463	0.000100451		14.6463	1.08886e-05		14.6463	1.10849e-05
14.6387	9.94451e-05		14.6387	9.0591e-06		14.6387	1.03822e-05
14.6311	9.92744e-05		14.6311	6.84979e-06		14.6311	1.03129e-05
14.6234	0.000100068		14.6234	4.31485e-06		14.6234	1.08308e-05
14.6158	0.000101826		14.6158	1.59196e-06		14.6158	1.1784e-05
14.6081	0.000104417		14.6081	-1.10528e-06		14.6081	1.29466e-05
14.6005	0.000107606		14.6005	-3.51495e-06		14.6005	1.40827e-05
14.5928	0.000111101		14.5928	-5.37522e-06		14.5928	1.50169e-05
14.5852	0.000114604		14.5852	-6.48446e-06		14.5852	1.56829e-05
14.5776	0.00011787		14.5776	-6.75206e-06		14.5776	1.6128e-05
14.5699	0.000120759		14.5699	-6.21803e-06		14.5699	1.64714e-05
14.5623	0.000123245		14.5623	-5.03223e-06		14.5623	1.68393e-05
14.5546	0.000125394		14.5546	-3.40262e-06		14.5546	1.73055e-05
14.547	0.000127313		14.547	-1.53236e-06		14.547	1.78661e-05
14.5394	0.000129106		14.5394	4.32816e-07		14.5394	1.84558e-05
14.5317	0.000130847		14.5317	2.43084e-06		14.5317	1.89911e-05
14.5241	0.000132574		14.5241	4.47499e-06		14.5241	1.94076e-05
14.5164	0.000134287		14.5164	6.6161e-06		14.5164	1.96666e-05
14.5088	0.000135946		14.5088	8.89329e-06		14.5088	1.97296e-05
14.5012	0.000137469		14.5012	1.12969e-05		14.5012	1.95313e-05
14.4935	0.000138742		14.4935	1.37588e-05		14.4935	1.89828e-05
14.4859	0.000139632		14.4859	1.61681e-05		14.4859	1.80164e-05
14.4782	0.000140014		14.4782	1.83991e-05		14.4782	1.66472e-05
14.4706	0.000139782		14.4706	2.03364e-05		14.4706	1.50102e-05
14.463	0.000138857		14.463	2.18916e-05		14.463	1.33479e-05
14.4553	0.000137196		14.4553	2.30158e-05		14.4553	1.19471e-05
14.4477	0.000134802		14.4477	2.37075e-05		14.4477	1.10544e-05
14.44	0.000131734		14.44	2.40133e-05		14.44	1.0809e-05
14.4324	0.000128121		14.4324	2.40154e-05		14.4324	1.12161e-05
14.4248	0.000124158		14.4248	2.3809e-05		14.4248	1.21633e-05
14.4171	0.000120085		14.4171	2.34836e-05		14.4171	1.3459e-05
14.4095	0.000116157		14.4095	2.31211e-05		14.4095	1.48755e-05
14.4018	0.000112588		14.4018	2.28078e-05		14.4018	1.61882e-05
14.3942	0.000109513		14.3942	2.26423e-05		14.3942	1.72171e-05
14.3866	0.000106972		14.3866	2.27241e-05		14.3866	1.78682e-05
14.3789	0.000104936		14.3789	2.31242e-05		14.3789	1.81601e-05
14.3713	0.000103376		14.3713	2.38592e-05		14.3713	1.82181e-05
14.3636	0.000102324		14.3636	2.48887e-05		14.3636	1.82329e-05
14.356	0.000101902		14.356	2.61415e-05		14.356	1.84028e-05
14.3484	0.000102289		14.3484	2.75497e-05		14.3484	1.88842e-05
14.3407	0.000103661		14.3407	2.90704e-05		14.3407	1.97666e-05
14.3331	0.000106122		14.3331	3.06814e-05		14.3331	2.10698e-05
14.3254	0.00010966		14.3254	3.23653e-05		14.3254	2.27542e-05
14.3178	0.00011414		14.3178	3.41007e-05		14.3178	2.47379e-05
14.3102	0.000119324		14.3102	3.58673e-05		14.3102	2.69197e-05
14.3025	0.000124926		14.3025	3.76518e-05		14.3025	2.9209e-05
14.2949	0.000130684		14.2949	3.94332e-05		14.2949	3.15533e-05
14.2872	0.000136414		14.2872	4.11487e-05		14.2872	3.39445e-05
14.2796	0.000142017		14.2796	4.26606e-05		14.2796	3.63968e-05
14.272	0.00014745		14.272	4.37533e-05		14.272	3.89013e-05
14.2643	0.00015269		14.2643	4.41647e-05		14.2643	4.13818e-05
14.2567	0.000157716		14.2567	4.36444e-05		14.2567	4.36744e-05
14.249	0.000162517		14.249	4.20179e-05		14.249	4.55452e-05
14.2414	0.000167097		14.2414	3.92465e-05		14.2414	4.6742e-05
14.2338	0.000171479		14.2338	3.54663e-05		14.2338	4.70651e-05
14.2261	0.000175692		14.2261	3.09883e-05		14.2261	4.64317e-05
14.2185	0.000179755		14.2185	2.62459e-05		14.2185	4.4911e-05
14.2108	0.000183661		14.2108	2.16998e-05		14.2108	4.27163e-05
14.2032	0.000187367		14.2032	1.77299e-05		14.2032	4.01588e-05
14.1956	0.000190802		14.1956	1.45545e-05		14.1956	3.7574e-05
14.1879	0.000193906		14.1879	1.21985e-05		14.1879	3.52402e-05
14.1803	0.000196671		14.1803	1.05116e-05		14.1803	3.33103e-05
14.1726	0.000199173		14.1726	9.21856e-06		14.1726	3.17838e-05
14.165	0.000201556		14.165	7.98165e-06		14.165	3.05359e-05
14.1574	0.000204012		14.1574	6.46025e-06		14.1574	2.93953e-05
14.1497	0.000206737		14.1497	4.36003e-06		14.1497	2.82354e-05
14.1421	0.0002099		14.1421	1.46994e-06		14.1421	2.70363e-05
14.1344	0.00021361		14.1344	-2.31174e-06		14.1344	2.5898e-05
14.1268	0.000217888		14.1268	-6.95844e-06		14.1268	2.50048e-05
14.1192	0.00022265		14.1192	-1.23022e-05		14.1192	2.45575e-05
14.1115	0.000227711		14.1115	-1.8033e-05		14.1115	2.46924e-05
14.1039	0.000232807		14.1039	-2.37247e-05		14.1039	2.54125e-05
14.0962	0.000237642		14.0962	-2.88985e-05		14.0962	2.65613e-05
14.0886	0.000241944		14.0886	-3.31133e-05		14.0886	2.78607e-05
14.081	0.00024551		14.081	-3.60517e-05		14.081	2.90021e-05
14.0733	0.000248219		14.0733	-3.75696e-05		14.0733	2.97511e-05
14.0657	0.00025002		14.0657	-3.76937e-05		14.0657	3.00155e-05
14.058	0.000250897		14.058	-3.65845e-05		14.058	2.98515e-05
14.0504	0.000250844		14.0504	-3.44881e-05		14.0504	2.94151e-05
14.0428	0.000249858		14.0428	-3.1697e-05		14.0428	2.88946e-05
14.0351	0.000247942		14.0351	-2.85239e-05		14.0351	2.84611e-05
14.0275	0.000245111		14.0275	-2.52793e-05		14.0275	2.82576e-05
14.0198	0.000241397		14.0198	-2.22435e-05		14.0198	2.84172e-05
14.0122	0.000236854		14.0122	-1.96284e-05		14.0122	2.90841e-05
14.0046	0.000231585		14.0046	-1.75347e-05		14.0046	3.0408e-05
13.9969	0.000225761		13.9969	-1.59258e-05		13.9969	3.25089e-05
13.9893	0.000219625		13.9893	-1.46383e-05		13.9893	3.54291e-05
13.9816	0.000213449		13.9816	-1.34345e-05		13.9816	3.91027e-05
13.974	0.00020747		13.974	-1.20805e-05		13.974	4.33593e-05
13.9664	0.000201837		13.9664	-1.04165e-05		13.9664	4.7954e-05
13.9587	0.000196576		13.9587	-8.39405e-06		13.9587	5.26064e-05
13.9511	0.000191597		13.9511	-6.07312e-06		13.9511	5.70319e-05
13.9434	0.000186726		13.9434	-3.592e-06		13.9434	6.09631e-05
13.9358	0.000181749		13.9358	-1.1274e-06		13.9358	6.41694e-05
13.9281	0.00017649		13.9281	1.14525e-06		13.9281	6.64803e-05
13.9205	0.000170876		13.9205	3.08794e-06		13.9205	6.78083e-05
13.9129	0.000164982		13.9129	4.62604e-06		13.9129	6.81639e-05
13.9052	0.000159012		13.9052	5.74975e-06		13.9052	6.76549e-05
13.8976	0.000153239		13.8976	6.47918e-06		13.8976	6.6467e-05
13.8899	0.000147915		13.8899	6.8012e-06		13.8899	6.48315e-05
13.8823	0.000143218		13.8823	6.61089e-06		13.8823	6.29845e-05
13.8747	0.000139219		13.8747	5.69792e-06		13.8747	6.11306e-05
13.867	0.000135887		13.867	3.79633e-06		13.867	5.94194e-05
13.8594	0.000133105		13.8594	6.79297e-07		13.8594	5.79403e-05
13.8517	0.000130704		13.8517	-3.74622e-06		13.8517	5.67351e-05
13.8441	0.000128507		13.8441	-9.38696e-06		13.8441	5.58158e-05
13.8365	0.000126388		13.8365	-1.59697e-05		13.8365	5.51761e-05
13.8288	0.000124326		13.8288	-2.30946e-05		13.8288	5.47893e-05
13.8212	0.000122417		13.8212	-3.03098e-05		13.8212	5.45967e-05
13.8135	0.000120846		13.8135	-3.71848e-05		13.8135	5.45007e-05
13.8059	0.000119805		13.8059	-4.33668e-05		13.8059	5.43765e-05
13.7983	0.000119424		13.7983	-4.8617e-05		13.7983	5.41017e-05
13.7906	0.000119734		13.7906	-5.2823e-05		13.7906	5.35902e-05
13.783	0.000120678		13.783	-5.59902e-05		13.783	5.2809e-05
13.7753	0.000122175		13.7753	-5.82142e-05		13.7753	5.17719e-05
13.7677	0.000124164		13.7677	-5.9642e-05		13.7677	5.05204e-05
13.7601	0.000126639		13.7601	-6.04318e-05		13.7601	4.91077e-05
13.7524	0.000129629		13.7524	-6.07252e-05		13.7524	4.7592e-05
13.7448	0.000133156		13.7448	-6.06378e-05		13.7448	4.60351e-05
13.7371	0.000137186		13.7371	-6.02647e-05		13.7371	4.44969e-05
13.7295	0.000141599		13.7295	-5.96924e-05		13.7295	4.30274e-05
13.7219	0.000146185		13.7219	-5.90101e-05		13.7219	4.16618e-05
13.7142	0.000150688		13.7142	-5.83206e-05		13.7142	4.04218e-05
13.7066	0.000154839		13.7066	-5.77505e-05		13.7066	3.93243e-05
13.6989	0.000158397		13.6989	-5.74514e-05		13.6989	3.83905e-05
13.6913	0.000161153		13.6913	-5.75782e-05		13.6913	3.76522e-05
13.6837	0.000162941		13.6837	-5.82469e-05		13.6837	3.71479e-05
13.676	0.000163651		13.676	-5.9488e-05		13.676	3.69045e-05
13.6684	0.00016325		13.6684	-6.12241e-05		13.6684	3.69078e-05
13.6607	0.000161818		13.6607	-6.32844e-05		13.6607	3.70768e-05
13.6531	0.000159557		13.6531	-6.5451e-05		13.6531	3.72571e-05
13.6455	0.000156766		13.6455	-6.75116e-05		13.6455	3.72399e-05
13.6378	0.000153787		13.6378	-6.92982e-05		13.6378	3.67997e-05
13.6302	0.000150925		13.6302	-7.06993e-05		13.6302	3.57395e-05
13.6225	0.00014838		13.6225	-7.16455e-05		13.6225	3.39378e-05
13.6149	0.000146218		13.6149	-7.20869e-05		13.6149	3.13927e-05
13.6073	0.00014439		13.6073	-7.19813e-05		13.6073	2.82534e-05
13.5996	0.000142795		13.5996	-7.13037e-05		13.5996	2.48164e-05
13.592	0.000141338		13.592	-7.00653e-05		13.592	2.14708e-05
13.5843	0.000139976		13.5843	-6.83171e-05		13.5843	1.86017e-05
13.5767	0.000138734		13.5767	-6.61335e-05		13.5767	1.6489e-05
13.5691	0.000137681		13.5691	-6.35922e-05		13.5691	1.52503e-05
13.5614	0.000136907		13.5614	-6.07778e-05		13.5614	1.4847e-05
13.5538	0.000136496		13.5538	-5.78073e-05		13.5538	1.51388e-05
13.5461	0.000136526		13.5461	-5.48525e-05		13.5461	1.59423e-05
13.5385	0.000137071		13.5385	-5.21285e-05		13.5385	1.7066e-05
13.5309	0.0001382		13.5309	-4.98479e-05		13.5309	1.832e-05
13.5232	0.00013996		13.5232	-4.81673e-05		13.5232	1.95268e-05
13.5156	0.000142341		13.5156	-4.71529e-05		13.5156	2.05497e-05
13.5079	0.000145265		13.5079	-4.67728e-05		13.5079	2.13316e-05
13.5003	0.000148597		13.5003	-4.69058e-05		13.5003	2.19127e-05
13.4927	0.000152198		13.4927	-4.73582e-05		13.4927	2.24022e-05
13.485	0.00015598		13.485	-4.78908e-05		13.485	2.291e-05
13.4774	0.000159922		13.4774	-4.82649e-05		13.4774	2.34723e-05
13.4697	0.000164055		13.4697	-4.83068e-05		13.4697	2.4019e-05
13.4621	0.000168423		13.4621	-4.79666e-05		13.4621	2.44058e-05
13.4545	0.000173038		13.4545	-4.73371e-05		13.4545	2.44945e-05
13.4468	0.000177866		13.4468	-4.66101e-05		13.4468	2.42371e-05
13.4392	0.000182827		13.4392	-4.59841e-05		13.4392	2.37161e-05
13.4315	0.000187795		13.4315	-4.55672e-05		13.4315	2.3121e-05
13.4239	0.000192608		13.4239	-4.53302e-05		13.4239	2.26807e-05
13.4163	0.000197074		13.4163	-4.51298e-05		13.4163	2.25903e-05
13.4086	0.00020099		13.4086	-4.47784e-05		13.4086	2.29675e-05
13.401	0.00020417		13.401	-4.41122e-05		13.401	2.3849e-05
13.3933	0.000206491		13.3933	-4.30203e-05		13.3933	2.52161e-05
13.3857	0.000207942		13.3857	-4.14358e-05		13.3857	2.70257e-05
13.3781	0.000208649		13.3781	-3.93178e-05		13.3781	2.92302e-05
13.3704	0.000208876		13.3704	-3.6656e-05		13.3704	3.17827e-05
13.3628	0.000208966		13.3628	-3.35024e-05		13.3628	3.46313e-05
13.3551	0.000209258		13.3551	-3.00064e-05		13.3551	3.77115e-05
13.3475	0.000209998		13.3475	-2.64272e-05		13.3475	4.09405e-05
13.3399	0.000211285		13.3399	-2.3109e-05		13.3399	4.42169e-05
13.3322	0.000213062		13.3322	-2.04232e-05		13.3322	4.74318e-05
13.3246	0.000215166		13.3246	-1.86946e-05		13.3246	5.0492e-05
13.3169	0.000217384		13.3169	-1.81289e-05		13.3169	5.335e-05
13.3093	0.000219528		13.3093	-1.87625e-05		13.3093	5.60224e-05
13.3016	0.000221463		13.3016	-2.04476e-05		13.3016	5.85835e-05
13.294	0.00022312		13.294	-2.28773e-05		13.294	6.11315e-05
13.2864	0.000224463		13.2864	-2.564e-05		13.2864	6.37466e-05
13.2787	0.000225441		13.2787	-2.82909e-05		13.2787	6.64621e-05
13.2711	0.000225956		13.2711	-3.04293e-05		13.2711	6.92626e-05
13.2634	0.000225836		13.2634	-3.17748e-05		13.2634	7.21024e-05
13.2558	0.000224864		13.2558	-3.22222e-05		13.2558	7.49282e-05
13.2482	0.000222815		13.2482	-3.18539e-05		13.2482	7.76901e-05
13.2405	0.000219529		13.2405	-3.08909e-05		13.2405	8.03374e-05
13.2329	0.000214967		13.2329	-2.95973e-05		13.2329	8.28086e-05
13.2252	0.000209238		13.2252	-2.81785e-05		13.2252	8.5025e-05
13.2176	0.000202591		13.2176	-2.67232e-05		13.2176	8.68912e-05
13.21	0.000195358		13.21	-2.52123e-05		13.21	8.82966e-05
13.2023	0.000187889		13.2023	-2.35778e-05		13.2023	8.9122e-05
13.1947	0.000180509		13.1947	-2.1767e-05		13.1947	8.92552e-05
13.187	0.000173495		13.187	-1.97773e-05		13.187	8.86176e-05
13.1794	0.000167088		13.1794	-1.76587e-05		13.1794	8.71891e-05
13.1718	0.0001615		13.1718	-1.55026e-05		13.1718	8.50147e-05
13.1641	0.000156921		13.1641	-1.34375e-05		13.1641	8.21927e-05
13.1565	0.000153503		13.1565	-1.16241e-05		13.1565	7.88575e-05
13.1488	0.000151338		13.1488	-1.02334e-05		13.1488	7.51695e-05
13.1412	0.000150437		13.1412	-9.39568e-06		13.1412	7.13068e-05
13.1336	0.000150707		13.1336	-9.13866e-06		13.1336	6.74455e-05
13.1259	0.000151954		13.1259	-9.34975e-06		13.1259	6.37253e-05
13.1183	0.000153906		13.1183	-9.79295e-06		13.1183	6.02152e-05
13.1106	0.000156264		13.1106	-1.01797e-05		13.1106	5.68987e-05
13.103	0.000158753		13.103	-1.02614e-05		13.103	5.36893e-05
13.0954	0.000161164		13.0954	-9.89742e-06		13.0954	5.04716e-05
13.0877	0.000163374		13.0877	-9.07146e-06		13.0877	4.71501e-05
13.0801	0.000165349		13.0801	-7.85459e-06		13.0801	4.36827e-05
13.0724	0.000167131		13.0724	-6.3433e-06		13.0724	4.00838e-05
13.0648	0.000168816		13.0648	-4.60164e-06		13.0648	3.63997e-05
13.0572	0.000170522		13.0572	-2.62959e-06		13.0572	3.26798e-05
13.0495	0.000172328		13.0495	-3.67277e-07		13.0495	2.89713e-05
13.0419	0.000174222		13.0419	2.26799e-06		13.0419	2.53446e-05
13.0342	0.000176076		13.0342	5.33009e-06		13.0342	2.19251e-05
13.0266	0.000177677		13.0266	8.80441e-06		13.0266	1.88981e-05
13.019	0.000178805		13.019	1.26032e-05		13.019	1.64682e-05
13.0113	0.000179315		13.0113	1.65928e-05		13.0113	1.47881e-05
13.0037	0.000179179		13.0037	2.06299e-05		13.0037	1.39e-05
12.996	0.000178471		12.996	2.45822e-05		12.996	1.37228e-05
12.9884	0.000177318		12.9884	2.83267e-05		12.9884	1.4093e-05
12.9808	0.000175857		12.9808	3.1737e-05		12.9808	1.48292e-05
12.9731	0.000174213		12.9731	3.46705e-05		12.9731	1.57829e-05
12.9655	0.000172489		12.9655	3.69674e-05		12.9655	1.68507e-05
12.9578	0.000170766		12.9578	3.84662e-05		12.9578	1.79531e-05
12.9502	0.000169104		12.9502	3.90394e-05		12.9502	1.89978e-05
12.9426	0.000167532		12.9426	3.86418e-05		12.9426	1.98478e-05
12.9349	0.000166053		12.9349	3.7346e-05		12.9349	2.03102e-05
12.9273	0.000164634		12.9273	3.53455e-05		12.9273	2.01538e-05
12.9196	0.000163211		12.9196	3.29171e-05		12.9196	1.91554e-05
12.912	0.000161698		12.912	3.03562e-05		12.912	1.71592e-05
12.9044	0.000160021		12.9044	2.79075e-05		12.9044	1.41261e-05
12.8967	0.000158143		12.8967	2.57112e-05		12.8967	1.01559e-05
12.8891	0.000156104		12.8891	2.37796e-05		12.8891	5.47854e-06
12.8814	0.000154022		12.8814	2.20087e-05		12.8814	4.2262e-07
12.8738	0.000152081		12.8738	2.022e-05		12.8738	-4.63085e-06
12.8662	0.00015049		12.8662	1.82141e-05		12.8662	-9.30284e-06
12.8585	0.000149438		12.8585	1.58214e-05		12.8585	-1.32706e-05
12.8509	0.00014903		12.8509	1.29398e-05		12.8509	-1.63119e-05
12.8432	0.000149245		12.8432	9.56409e-06		12.8432	-1.83318e-05
12.8356	0.000149919		12.8356	5.80333e-06		12.8356	-1.93665e-05
12.828	0.000150773		12.828	1.87938e-06		12.828	-1.9565e-05
12.8203	0.000151491		12.8203	-1.90613e-06		12.8203	-1.91451e-05
12.8127	0.000151816		12.8127	-5.23374e-06		12.8127	-1.83332e-05
12.805	0.000151627		12.805	-7.83743e-06		12.805	-1.73052e-05
12.7974	0.000150974		12.7974	-9.56045e-06		12.7974	-1.61535e-05
12.7898	0.000150045		12.7898	-1.0381e-05		12.7898	-1.48929e-05
12.7821	0.000149095		12.7821	-1.04073e-05		12.7821	-1.34993e-05
12.7745	0.000148354		12.7745	-9.84751e-06		12.7745	-1.19554e-05
12.7668	0.000147967		12.7668	-8.96094e-06		12.7668	-1.02824e-05
12.7592	0.000147965		12.7592	-7.99661e-06		12.7592	-8.54522e-06
12.7516	0.000148294		12.7516	-7.13633e-06		12.7516	-6.84082e-06
12.7439	0.000148855		12.7439	-6.46381e-06		12.7439	-5.27895e-06
12.7363	0.000149545		12.7363	-5.97429e-06		12.7363	-3.96404e-06
12.7286	0.000150279		12.7286	-5.61836e-06		12.7286	-2.97697e-06
12.721	0.000151006		12.721	-5.35268e-06		12.721	-2.35506e-06
12.7134	0.00015171		12.7134	-5.16621e-06		12.7134	-2.07427e-06
12.7057	0.000152409		12.7057	-5.06757e-06		12.7057	-2.04321e-06
12.6981	0.000153145		12.6981	-5.04527e-06		12.6981	-2.11639e-06
12.6904	0.000153962		12.6904	-5.03126e-06		12.6904	-2.12376e-06
12.6828	0.000154889		12.6828	-4.89603e-06		12.6828	-1.90476e-06
12.6752	0.000155923		12.6752	-4.48396e-06		12.6752	-1.33491e-06
12.6675	0.000157019		12.6675	-3.67246e-06		12.6675	-3.40667e-07
12.6599	0.000158083		12.6599	-2.42301e-06		12.6599	1.09383e-06
12.6522	0.000158975		12.6522	-7.96031e-07		12.6522	2.92386e-06
12.6446	0.00015953		12.6446	1.0769e-06		12.6446	5.0448e-06
12.6369	0.000159599		12.6369	3.04231e-06		12.6369	7.29932e-06
12.6293	0.000159086		12.6293	4.96194e-06		12.6293	9.49215e-06
12.6217	0.000157982		12.6217	6.71736e-06		12.6217	1.14116e-05
12.614	0.000156365		12.614	8.19233e-06		12.614	1.28586e-05
12.6064	0.000154371		12.6064	9.26371e-06		12.6064	1.36849e-05
12.5987	0.000152136		12.5987	9.82298e-06		12.5987	1.38376e-05
12.5911	0.000149752		12.5911	9.82032e-06		12.5911	1.33914e-05
12.5835	0.000147246		12.5835	9.29795e-06		12.5835	1.25447e-05
12.5758	0.000144595		12.5758	8.38194e-06		12.5758	1.15678e-05
12.5682	0.000141763		12.5682	7.22844e-06		12.5682	1.07227e-05
12.5605	0.000138742		12.5605	5.95061e-06		12.5605	1.01949e-05
12.5529	0.000135583		12.5529	4.56636e-06		12.5529	1.00659e-05
12.5453	0.000132412		12.5453	2.99672e-06		12.5453	1.03313e-05
12.5376	0.000129429		12.5376	1.117e-06		12.5376	1.09357e-05
12.53	0.000126882		12.53	-1.16622e-06		12.53	1.17951e-05
12.5223	0.000125008		12.5223	-3.85342e-06		12.5223	1.27985e-05
12.5147	0.000123977		12.5147	-6.83793e-06		12.5147	1.38001e-05
12.5071	0.000123841		12.5071	-9.94443e-06		12.5071	1.46283e-05
12.4994	0.000124533		12.4994	-1.29959e-05		12.4994	1.51245e-05
12.4918	0.000125887		12.4918	-1.58705e-05		12.4918	1.52017e-05
12.4841	0.000127691		12.4841	-1.85176e-05		12.4841	1.48923e-05
12.4765	0.000129734		12.4765	-2.09303e-05		12.4765	1.43541e-05
12.4689	0.000131837		12.4689	-2.30998e-05		12.4689	1.38257e-05
12.4612	0.000133866		12.4612	-2.49896e-05		12.4612	1.35519e-05
12.4536	0.000135737		12.4536	-2.65502e-05		12.4536	1.37169e-05
12.4459	0.000137408		12.4459	-2.77617e-05		12.4459	1.44139e-05
12.4383	0.000138867		12.4383	-2.8671e-05		12.4383	1.56577e-05
12.4307	0.000140134		12.4307	-2.93977e-05		12.4307	1.7422e-05
12.423	0.000141235		12.423	-3.01063e-05		12.423	1.96694e-05
12.4154	0.000142185		12.4154	-3.09677e-05		12.4154	2.23541e-05
12.4077	0.00014297		12.4077	-3.2121e-05		12.4077	2.53987e-05
12.4001	0.000143531		12.4001	-3.36392e-05		12.4001	2.86687e-05
12.3925	0.000143779		12.3925	-3.54981e-05		12.3925	3.19724e-05
12.3848	0.000143603		12.3848	-3.75645e-05		12.3848	3.50991e-05
12.3772	0.000142882		12.3772	-3.96243e-05		12.3772	3.78788e-05
12.3695	0.0001415		12.3695	-4.14485e-05		12.3695	4.02345e-05
12.3619	0.000139368		12.3619	-4.28613e-05		12.3619	4.21967e-05
12.3543	0.000136463		12.3543	-4.37681e-05		12.3543	4.38736e-05
12.3466	0.000132867		12.3466	-4.41357e-05		12.3466	4.53927e-05
12.339	0.000128776		12.339	-4.39518e-05		12.339	4.68452e-05
12.3313	0.000124466		12.3313	-4.32034e-05		12.3313	4.82599e-05
12.3237	0.000120248		12.3237	-4.18793e-05		12.3237	4.96152e-05
12.3161	0.000116415		12.3161	-3.99815e-05		12.3161	5.08807e-05
12.3084	0.000113222		12.3084	-3.75322e-05		12.3084	5.20595e-05
12.3008	0.000110883		12.3008	-3.45837e-05		12.3008	5.32099e-05
12.2931	0.000109579		12.2931	-3.12384e-05		12.2931	5.44326e-05
12.2855	0.000109454		12.2855	-2.76646e-05		12.2855	5.58375e-05
12.2779	0.000110614		12.2779	-2.40806e-05		12.2779	5.75115e-05
12.2702	0.000113106		12.2702	-2.06951e-05		12.2702	5.95066e-05
12.2626	0.000116911		12.2626	-1.76387e-05		12.2626	6.18456e-05
12.2549	0.00012193		12.2549	-1.49319e-05		12.2549	6.453e-05
12.2473	0.000127999		12.2473	-1.25169e-05		12.2473	6.75329e-05
12.2397	0.000134905		12.2397	-1.03269e-05		12.2397	7.07763e-05
12.232	0.000142423		12.232	-8.34574e-06		12.232	7.41094e-05
12.2244	0.000150329		12.2244	-6.619e-06		12.2244	7.73081e-05
12.2167	0.000158395		12.2167	-5.21677e-06		12.2167	8.01114e-05
12.2091	0.00016637		12.2091	-4.17429e-06		12.2091	8.22878e-05
12.2015	0.000173975		12.2015	-3.44294e-06		12.2015	8.37059e-05
12.1938	0.000180923		12.1938	-2.87278e-06		12.1938	8.43752e-05
12.1862	0.000186947		12.1862	-2.23295e-06		12.1862	8.44321e-05
12.1785	0.000191833		12.1785	-1.26325e-06		12.1785	8.40764e-05
12.1709	0.000195439		12.1709	2.61387e-07		12.1709	8.3492e-05
12.1633	0.000197712		12.1633	2.47863e-06		12.1633	8.27931e-05
12.1556	0.000198694		12.1556	5.41765e-06		12.1556	8.20137e-05
12.148	0.000198527		12.148	9.00841e-06		12.148	8.11338e-05
12.1403	0.000197418		12.1403	1.31011e-05		12.1403	8.01126e-05
12.1327	0.000195614		12.1327	1.74752e-05		12.1327	7.89146e-05
12.1251	0.000193355		12.1251	2.18377e-05		12.1251	7.75255e-05
12.1174	0.00019086		12.1174	2.58319e-05		12.1174	7.59633e-05
12.1098	0.000188309		12.1098	2.9076e-05		12.1098	7.42874e-05
12.1021	0.000185824		12.1021	3.12253e-05		12.1021	7.26006e-05
12.0945	0.000183456		12.0945	3.20357e-05		12.0945	7.10411e-05
12.0869	0.00018119		12.0869	3.14063e-05		12.0869	6.97648e-05
12.0792	0.000178977		12.0792	2.93952e-05		12.0792	6.89217e-05
12.0716	0.000176761		12.0716	2.62119e-05		12.0716	6.86286e-05
12.0639	0.000174513		12.0639	2.21852e-05		12.0639	6.89468e-05
12.0563	0.000172217		12.0563	1.77059e-05		12.0563	6.9872e-05
12.0487	0.000169871		12.0487	1.31507e-05		12.0487	7.13432e-05
12.041	0.000167487		12.041	8.81278e-06		12.041	7.32647e-05
12.0334	0.000165123		12.0334	4.8587e-06		12.0334	7.55287e-05
12.0257	0.000162911		12.0257	1.32225e-06		12.0257	7.80262e-05
12.0181	0.000161046		12.0181	-1.86965e-06		12.0181	8.06466e-05
12.0104	0.000159733		12.0104	-4.84803e-06		12.0104	8.32674e-05
12.0028	0.00015912		12.0028	-7.74291e-06		12.0028	8.57445e-05
11.9952	0.000159246		11.9952	-1.06317e-05		11.9952	8.7909e-05
11.9875	0.000160044		11.9875	-1.35126e-05		11.9875	8.95777e-05
11.9799	0.000161374		11.9799	-1.63101e-05		11.9799	9.05816e-05
11.9722	0.000163058		11.9722	-1.89064e-05		11.9722	9.0807e-05
11.9646	0.000164924		11.9646	-2.11824e-05		11.9646	9.023e-05
11.957	0.000166845		11.957	-2.30557e-05		11.957	8.89278e-05
11.9493	0.000168763		11.9493	-2.45101e-05		11.9493	8.70537e-05
11.9417	0.0001707		11.9417	-2.56141e-05		11.9417	8.47931e-05
11.934	0.000172728		11.934	-2.65239e-05		11.934	8.23267e-05
11.9264	0.000174912		11.9264	-2.74578e-05		11.9264	7.98233e-05
11.9188	0.00017727		11.9188	-2.8639e-05		11.9188	7.7456e-05
11.9111	0.000179757		11.9111	-3.02157e-05		11.9111	7.54122e-05
11.9035	0.000182292		11.9035	-3.21963e-05		11.9035	7.38708e-05
11.8958	0.000184783		11.8958	-3.44346e-05		11.8958	7.29518e-05
11.8882	0.000187145		11.8882	-3.66816e-05		11.8882	7.26705e-05
11.8806	0.000189283		11.8806	-3.86748e-05		11.8806	7.29269e-05
11.8729	0.000191093		11.8729	-4.0214e-05		11.8729	7.35371e-05
11.8653	0.000192475		11.8653	-4.11899e-05		11.8653	7.42853e-05
11.8576	0.000193375		11.8576	-4.15688e-05		11.8576	7.49746e-05
11.85	0.000193819		11.85	-4.13707e-05		11.85	7.54656e-05
11.8424	0.000193929		11.8424	-4.06653e-05		11.8424	7.56991e-05
11.8347	0.000193905		11.8347	-3.95835e-05		11.8347	7.56966e-05
11.8271	0.000193976		11.8271	-3.83127e-05		11.8271	7.55366e-05
11.8194	0.000194352		11.8194	-3.70562e-05		11.8194	7.53172e-05
11.8118	0.000195188		11.8118	-3.59701e-05		11.8118	7.51256e-05
11.8042	0.000196568		11.8042	-3.51131e-05		11.8042	7.50266e-05
11.7965	0.000198496		11.7965	-3.444e-05		11.7965	7.50628e-05
11.7889	0.000200898		11.7889	-3.38401e-05		11.7889	7.52488e-05
11.7812	0.000203623		11.7812	-3.31905e-05		11.7812	7.55536e-05
11.7736	0.000206449		11.7736	-3.2396e-05		11.7736	7.58817e-05
11.766	0.000209104		11.766	-3.1399e-05		11.766	7.60708e-05
11.7583	0.000211307		11.7583	-3.01678e-05		11.7583	7.59083e-05
11.7507	0.000212827		11.7507	-2.86756e-05		11.7507	7.51639e-05
11.743	0.000213527		11.743	-2.68851e-05		11.743	7.36261e-05
11.7354	0.000213385		11.7354	-2.47489e-05		11.7354	7.11403e-05
11.7278	0.000212491		11.7278	-2.22337e-05		11.7278	6.7644e-05
11.7201	0.000211006		11.7201	-1.93599e-05		11.7201	6.31935e-05
11.7125	0.000209131		11.7125	-1.62357e-05		11.7125	5.79752e-05
11.7048	0.00020707		11.7048	-1.30563e-05		11.7048	5.22923e-05
11.6972	0.000205005		11.6972	-1.00598e-05		11.6972	4.65245e-05
11.6896	0.000203082		11.6896	-7.45466e-06		11.6896	4.10592e-05
11.6819	0.000201389		11.6819	-5.35304e-06		11.6819	3.6211e-05
11.6743	0.000199949		11.6743	-3.73716e-06		11.6743	3.21562e-05
11.6666	0.000198724		11.6666	-2.46778e-06		11.6666	2.89114e-05
11.659	0.000197637		11.659	-1.32918e-06		11.659	2.63623e-05
11.6514	0.000196612		11.6514	-9.64865e-08		11.6514	2.43225e-05
11.6437	0.00019562		11.6437	1.39294e-06		11.6437	2.25902e-05
11.6361	0.000194684		11.6361	3.18598e-06		11.6361	2.09856e-05
11.6284	0.000193861		11.6284	5.19649e-06		11.6284	1.93732e-05
11.6208	0.000193188		11.6208	7.22843e-06		11.6208	1.76815e-05
11.6132	0.000192649		11.6132	9.02693e-06		11.6132	1.59158e-05
11.6055	0.000192167		11.6055	1.03375e-05		11.6055	1.41508e-05
11.5979	0.000191634		11.5979	1.09608e-05		11.5979	1.2497e-05
11.5902	0.000190963		11.5902	1.07986e-05		11.5902	1.10578e-05
11.5826	0.000190126		11.5826	9.88599e-06		11.5826	9.9045e-06
11.575	0.000189171		11.575	8.3958e-06		11.575	9.08065e-06
11.5673	0.000188204		11.5673	6.60028e-06		11.5673	8.62593e-06
11.5597	0.000187346		11.5597	4.79714e-06		11.5597	8.59443e-06
11.552	0.000186681		11.552	3.23499e-06		11.552	9.05121e-06
11.5444	0.000186218		11.5444	2.08174e-06		11.5444	1.00504e-05
11.5368	0.000185885		11.5368	1.45084e-06		11.5368	1.16135e-05
11.5291	0.000185553		11.5291	1.45609e-06		11.5291	1.37235e-05
11.5215	0.000185082		11.5215	2.2436e-06		11.5215	1.63388e-05
11.5138	0.000184372		11.5138	3.97014e-06		11.5138	1.9414e-05
11.5062	0.000183404		11.5062	6.73941e-06		11.5062	2.29123e-05
11.4986	0.000182262		11.4986	1.0535e-05		11.4986	2.6806e-05
11.4909	0.000181129		11.4909	1.51855e-05		11.4909	3.10689e-05
11.4833	0.000180243		11.4833	2.0375e-05		11.4833	3.56708e-05
11.4756	0.000179826		11.4756	2.5694e-05		11.4756	4.05785e-05
11.468	0.00018001		11.468	3.07142e-05		11.468	4.57577e-05
11.4604	0.000180804		11.4604	3.5062e-05		11.4604	5.11736e-05
11.4527	0.000182099		11.4527	3.84655e-05		11.4527	5.67826e-05
11.4451	0.00018372		11.4451	4.07638e-05		11.4451	6.25182e-05
11.4374	0.000185486		11.4374	4.18886e-05		11.4374	6.82743e-05
11.4298	0.000187262		11.4298	4.18428e-05		11.4298	7.38929e-05
11.4222	0.000188974		11.4222	4.06918e-05		11.4222	7.91643e-05
11.4145	0.000190602		11.4145	3.85612e-05		11.4145	8.38478e-05
11.4069	0.000192152		11.4069	3.56276e-05		11.4069	8.77128e-05
11.3992	0.000193622		11.3992	3.20959e-05		11.3992	9.05945e-05
11.3916	0.000194994		11.3916	2.81755e-05		11.3916	9.24403e-05
11.384	0.000196248		11.384	2.40653e-05		11.384	9.33227e-05
11.3763	0.000197398		11.3763	1.99511e-05		11.3763	9.34076e-05
11.3687	0.00019852		11.3687	1.60096e-05		11.3687	9.28954e-05
11.361	0.000199726		11.361	1.24155e-05		11.361	9.19652e-05
11.3534	0.000201122		11.3534	9.34677e-06		11.3534	9.07461e-05
11.3457	0.000202747		11.3457	6.98134e-06		11.3457	8.9312e-05
11.3381	0.000204547		11.3381	5.47581e-06		11.3381	8.76859e-05
11.3305	0.000206383		11.3305	4.92811e-06		11.3305	8.58469e-05
11.3228	0.000208083		11.3228	5.33991e-06		11.3228	8.37512e-05
11.3152	0.00020951		11.3152	6.59934e-06		11.3152	8.13726e-05
11.3075	0.000210607		11.3075	8.49224e-06		11.3075	7.87495e-05
11.2999	0.00021142		11.2999	1.07335e-05		11.2999	7.60042e-05
11.2923	0.000212078		11.2923	1.30061e-05		11.2923	7.33169e-05
11.2846	0.00021275		11.2846	1.50016e-05		11.2846	7.08649e-05
11.277	0.000213579		11.277	1.64604e-05		11.277	6.87624e-05
11.2693	0.000214623		11.2693	1.72073e-05		11.2693	6.70342e-05
11.2617	0.000215816		11.2617	1.71692e-05		11.2617	6.56325e-05
11.2541	0.000216973		11.2541	1.63688e-05		11.2541	6.44798e-05
11.2464	0.000217857		11.2464	1.48956e-05		11.2464	6.35169e-05
11.2388	0.000218261		11.2388	1.28632e-05		11.2388	6.27304e-05
11.2311	0.000218088		11.2311	1.03712e-05		11.2311	6.21525e-05
11.2235	0.000217374		11.2235	7.48769e-06		11.2235	6.18296e-05
11.2159	0.000216278		11.2159	4.26794e-06		11.2159	6.17787e-05
11.2082	0.000215039		11.2082	8.00891e-07		11.2082	6.19523e-05
11.2006	0.000213923		11.2006	-2.74934e-06		11.2006	6.22299e-05
11.1929	0.000213165		11.1929	-6.14449e-06		11.1929	6.24414e-05
11.1853	0.000212923		11.1853	-9.12555e-06		11.1853	6.24114e-05
11.1777	0.000213239		11.1777	-1.14876e-05		11.1777	6.20067e-05
11.17	0.00021404		11.17	-1.31283e-05		11.17	6.1167e-05
11.1624	0.000215152		11.1624	-1.40441e-05		11.1624	5.99063e-05
11.1547	0.000216344		11.1547	-1.42894e-05		11.1547	5.82812e-05
11.1471	0.000217367		11.1471	-1.39336e-05		11.1471	5.63366e-05
11.1395	0.000217991		11.1395	-1.30472e-05		11.1395	5.40515e-05
11.1318	0.000218037		11.1318	-1.17195e-05		11.1318	5.13171e-05
11.1242	0.000217398		11.1242	-1.00854e-05		11.1242	4.79671e-05
11.1165	0.000216058		11.1165	-8.33073e-06		11.1165	4.38511e-05
11.1089	0.000214094		11.1089	-6.65782e-06		11.1089	3.89148e-05
11.1013	0.000211662		11.1013	-5.22322e-06		11.1013	3.32417e-05
11.0936	0.000208972		11.0936	-4.08434e-06		11.0936	2.70391e-05
11.086	0.000206262		11.086	-3.18941e-06		11.086	2.0587e-05
11.0783	0.000203774		11.0783	-2.41697e-06		11.0783	1.41835e-05
11.0707	0.00020173		11.0707	-1.63925e-06		11.0707	8.10702e-06
11.0631	0.00020031		11.0631	-7.76353e-07		11.0631	2.59239e-06
11.0554	0.000199624		11.0554	1.7532e-07		11.0554	-2.19191e-06
11.0478	0.000199696		11.0478	1.13865e-06		11.0478	-6.16514e-06
11.0401	0.000200453		11.0401	1.97178e-06		11.0401	-9.34724e-06
11.0325	0.000201732		11.0325	2.50658e-06		11.0325	-1.18576e-05
11.0249	0.000203309		11.0249	2.60691e-06		11.0249	-1.38965e-05
11.0172	0.00020493		11.0172	2.22703e-06		11.0172	-1.57041e-05
11.0096	0.000206363		11.0096	1.44114e-06		11.0096	-1.74901e-05
11.0019	0.000207437		11.0019	4.27277e-07		11.0019	-1.9347e-05
10.9943	0.000208073		10.9943	-5.85893e-07		10.9943	-2.11837e-05
10.9867	0.000208287		10.9867	-1.38458e-06		10.9867	-2.27225e-05
10.979	0.000208162		10.979	-1.82414e-06		10.979	-2.35743e-05
10.9714	0.000207806		10.9714	-1.8594e-06		10.9714	-2.33657e-05
10.9637	0.000207312		10.9637	-1.54774e-06		10.9637	-2.18611e-05
10.9561	0.000206728		10.9561	-1.02771e-06		10.9561	-1.90305e-05
10.9485	0.000206047		10.9485	-4.82329e-07		10.9485	-1.50425e-05
10.9408	0.000205209		10.9408	-1.00898e-07		10.9408	-1.01952e-05
10.9332	0.000204134		10.9332	-5.0577e-08		10.9332	-4.82588e-06
10.9255	0.000202765		10.9255	-4.60016e-07		10.9255	7.58806e-07
10.9179	0.000201117		10.9179	-1.40829e-06		10.9179	6.30937e-06
10.9103	0.000199306		10.9103	-2.91086e-06		10.9103	1.1622e-05
10.9026	0.000197536		10.9026	-4.90219e-06		10.9026	1.6514e-05
10.895	0.000196038		10.895	-7.22699e-06		10.895	2.0806e-05
10.8873	0.000194998		10.8873	-9.65749e-06		10.8873	2.43186e-05
10.8797	0.000194489		10.8797	-1.19435e-05		10.8797	2.68838e-05
10.8721	0.000194446		10.8721	-1.38789e-05		10.8721	2.83705e-05
10.8644	0.000194687		10.8644	-1.53537e-05		10.8644	2.872e-05
10.8568	0.000194965		10.8568	-1.6365e-05		10.8568	2.79751e-05
10.8491	0.000195033		10.8491	-1.6993e-05		10.8491	2.62806e-05
10.8415	0.000194715		10.8415	-1.73606e-05		10.8415	2.38507e-05
10.8339	0.000193962		10.8339	-1.76e-05		10.8339	2.09209e-05
10.8262	0.000192886		10.8262	-1.78226e-05		10.8262	1.77154e-05
10.8186	0.000191745		10.8186	-1.80879e-05		10.8186	1.44424e-05
10.8109	0.000190887		10.8109	-1.8373e-05		10.8109	1.13056e-05
10.8033	0.000190651		10.8033	-1.85616e-05		10.8033	8.5084e-06
10.7957	0.000191286		10.7957	-1.84718e-05		10.7957	6.23608e-06
10.788	0.000192888		10.788	-1.79159e-05		10.788	4.62112e-06
10.7804	0.000195385		10.7804	-1.67649e-05		10.7804	3.70771e-06
10.7727	0.000198539		10.7727	-1.49857e-05		10.7727	3.43329e-06
10.7651	0.000201983		10.7651	-1.26355e-05		10.7651	3.63831e-06
10.7575	0.000205282		10.7575	-9.82654e-06		10.7575	4.10376e-06
10.7498	0.000208012		10.7498	-6.68769e-06		10.7498	4.60274e-06
10.7422	0.000209832		10.7422	-3.34531e-06		10.7422	4.94564e-06
10.7345	0.000210532		10.7345	7.27352e-08		10.7345	5.00531e-06
10.7269	0.00021004		10.7269	2.87824e-06		10.7269	4.72511e-06
10.7193	0.000208418		10.7193	5.44854e-06		10.7193	4.12308e-06
10.7116	0.00020585		10.7116	7.6019e-06		10.7116	3.29702e-06
10.704	0.000202618		10.704	9.16424e-06		10.704	2.41888e-06
10.6963	0.000199062		10.6963	9.99331e-06		10.6963	1.70237e-06
10.6887	0.000195519		10.6887	9.995e-06		10.6887	1.34522e-06
10.681	0.000192284		10.681	9.13256e-06		10.681	1.46987e-06
10.6734	0.000189583		10.6734	7.4375e-06		10.6734	2.09047e-06
10.6658	0.000187581		10.6658	5.02695e-06		10.6658	3.11664e-06
10.6581	0.000186386		10.6581	2.11621e-06		10.6581	4.38317e-06
10.6505	0.000186042		10.6505	-9.96536e-07		10.6505	5.68947e-06
10.6428	0.000186508		10.6428	-3.98726e-06		10.6428	6.84059e-06
10.6352	0.000187642		10.6352	-6.59041e-06		10.6352	7.68829e-06
10.6276	0.00018921		10.6276	-8.67156e-06		10.6276	8.16701e-06
10.6199	0.000190936		10.6199	-1.02506e-05		10.6199	8.31396e-06
10.6123	0.000192581		10.6123	-1.14647e-05		10.6123	8.26468e-06
10.6046	0.000194012		10.6046	-1.24917e-05		10.6046	8.22477e-06
10.597	0.000195225		10.597	-1.34688e-05		10.597	8.42589e-06
10.5894	0.000196313		10.5894	-1.444e-05		10.5894	9.07603e-06
10.5817	0.000197396		10.5817	-1.53492e-05		10.5817	1.03132e-05
10.5741	0.000198566		10.5741	-1.60792e-05		10.5741	1.21727e-05
10.5664	0.000199862		10.5664	-1.65194e-05		10.5664	1.45777e-05
10.5588	0.000201283		10.5588	-1.6631e-05		10.5588	1.73549e-05
10.5512	0.000202809		10.5512	-1.64788e-05		10.5512	2.0269e-05
10.5435	0.000204434		10.5435	-1.62179e-05		10.5435	2.30654e-05
10.5359	0.00020617		10.5359	-1.60439e-05		10.5359	2.55127e-05
10.5282	0.000208059		10.5282	-1.61297e-05		10.5282	2.74443e-05
10.5206	0.00021016		10.5206	-1.65675e-05		10.5206	2.87954e-05
10.513	0.000212533		10.513	-1.73343e-05		10.513	2.96293e-05
10.5053	0.000215219		10.5053	-1.82923e-05		10.5053	3.01383e-05
10.4977	0.000218223		10.4977	-1.92313e-05		10.4977	3.0609e-05
10.49	0.000221511		10.49	-1.99403e-05		10.49	3.13504e-05
10.4824	0.000225019		10.4824	-2.02769e-05		10.4824	3.26071e-05
10.4748	0.000228657		10.4748	-2.01983e-05		10.4748	3.44885e-05
10.4671	0.000232307		10.4671	-1.97403e-05		10.4671	3.69461e-05
10.4595	0.000235795		10.4595	-1.89636e-05		10.4595	3.98036e-05
10.4518	0.00023889		10.4518	-1.79071e-05		10.4518	4.2823e-05
10.4442	0.000241324		10.4442	-1.65761e-05		10.4442	4.57725e-05
10.4366	0.000242865		10.4366	-1.49654e-05		10.4366	4.84747e-05
10.4289	0.000243387		10.4289	-1.30959e-05		10.4289	5.08248e-05
10.4213	0.000242905		10.4213	-1.10407e-05		10.4213	5.27881e-05
10.4136	0.000241555		10.4136	-8.9333e-06		10.4136	5.43877e-05
10.406	0.000239531		10.406	-6.95271e-06		10.406	5.56871e-05
10.3984	0.00023702		10.3984	-5.28716e-06		10.3984	5.67663e-05
10.3907	0.000234181		10.3907	-4.07991e-06		10.3907	5.7694e-05
10.3831	0.000231153		10.3831	-3.3735e-06		10.3831	5.85009e-05
10.3754	0.000228092		10.3754	-3.07736e-06		10.3754	5.91725e-05
10.3678	0.000225184		10.3678	-2.97589e-06		10.3678	5.9665e-05
10.3602	0.00022264		10.3602	-2.77573e-06		10.3602	5.99355e-05
10.3525	0.000220655		10.3525	-2.17626e-06		10.3525	5.99629e-05
10.3449	0.000219383		10.3449	-9.43459e-07		10.3449	5.97449e-05
10.3372	0.000218921		10.3372	1.03187e-06		10.3372	5.92819e-05
10.3296	0.000219328		10.3296	3.71105e-06		10.3296	5.8572e-05
10.322	0.000220628		10.322	6.93124e-06		10.322	5.76335e-05
10.3143	0.000222802		10.3143	1.04661e-05		10.3143	5.65432e-05
10.3067	0.000225747		10.3067	1.40907e-05		10.3067	5.54562e-05
10.299	0.000229253		10.299	1.76163e-05		10.299	5.45845e-05
10.2914	0.000233008		10.2914	2.08884e-05		10.2914	5.41416e-05
10.2838	0.000236654		10.2838	2.37726e-05		10.2838	5.42865e-05
10.2761	0.000239872		10.2761	2.61558e-05		10.2761	5.50981e-05
10.2685	0.000242463		10.2685	2.79692e-05		10.2685	5.65846e-05
10.2608	0.000244386		10.2608	2.92095e-05		10.2608	5.87079e-05
10.2532	0.000245756		10.2532	2.99332e-05		10.2532	6.14013e-05
10.2456	0.000246787		10.2456	3.02196e-05		10.2456	6.45725e-05
10.2379	0.000247713		10.2379	3.01239e-05		10.2379	6.80965e-05
10.2303	0.000248711		10.2303	2.96466e-05		10.2303	7.18053e-05
10.2226	0.000249854		10.2226	2.87303e-05		10.2226	7.54825e-05
10.215	0.000251104		10.215	2.728e-05		10.215	7.8869e-05
10.2074	0.000252348		10.2074	2.51932e-05		10.2074	8.16837e-05
10.1997	0.000253452		10.1997	2.2391e-05		10.1997	8.3657e-05
10.1921	0.000254306		10.1921	1.88416e-05		10.1921	8.45685e-05
10.1844	0.000254861		10.1844	1.45759e-05		10.1844	8.42786e-05
10.1768	0.000255151		10.1768	9.69621e-06		10.1768	8.27541e-05
10.1692	0.000255288		10.1692	4.37976e-06		10.1692	8.00864e-05
10.1615	0.00025545		10.1615	-1.12556e-06		10.1615	7.65005e-05
10.1539	0.000255844		10.1539	-6.52646e-06		10.1539	7.23417e-05
10.1462	0.000256682		10.1462	-1.15366e-05		10.1462	6.80324e-05
10.1386	0.000258159		10.1386	-1.59419e-05		10.1386	6.39992e-05
10.131	0.000260448		10.131	-1.96443e-05		10.131	6.05926e-05
10.1233	0.00026368		10.1233	-2.26532e-05		10.1233	5.80257e-05
10.1157	0.00026792		10.1157	-2.50298e-05		10.1157	5.63511e-05
10.108	0.000273114		10.108	-2.68226e-05		10.108	5.54776e-05
10.1004	0.000279067		10.1004	-2.80414e-05		10.1004	5.52163e-05
10.0928	0.000285449		10.0928	-2.86797e-05		10.0928	5.53401e-05
10.0851	0.000291851		10.0851	-2.8761e-05		10.0851	5.56423e-05
10.0775	0.000297855		10.0775	-2.83643e-05		10.0775	5.59803e-05
10.0698	0.000303096		10.0698	-2.76071e-05		10.0698	5.62885e-05
10.0622	0.000307298		10.0622	-2.66024e-05		10.0622	5.6557e-05
10.0545	0.000310283		10.0545	-2.54222e-05		10.0545	5.67873e-05
10.0469	0.000311965		10.0469	-2.40954e-05		10.0469	5.6955e-05
10.0393	0.000312354		10.0393	-2.26414e-05		10.0393	5.69988e-05
10.0316	0.000311546		10.0316	-2.1118e-05		10.0316	5.68362e-05
10.024	0.000309711		10.024	-1.96576e-05		10.024	5.63864e-05
10.0163	0.000307063		10.0163	-1.84698e-05		10.0163	5.55901e-05
10.0087	0.000303835		10.0087	-1.78056e-05		10.0087	5.44296e-05
10.0011	0.000300254		10.0011	-1.78919e-05		10.0011	5.29561e-05
9.99343	0.000296534		9.99343	-1.88594e-05		9.99343	5.13133e-05
9.98579	0.000292862		9.98579	-2.06923e-05		9.98579	4.9727e-05
9.97815	0.000289392		9.97815	-2.32244e-05		9.97815	4.84452e-05
9.97051	0.000286227		9.97051	-2.61875e-05		9.97051	4.76484e-05
9.96287	0.000283422		9.96287	-2.92959e-05		9.96287	4.73824e-05
9.95523	0.00028099		9.95523	-3.23359e-05		9.95523	4.75552e-05
9.94759	0.00027893		9.94759	-3.52206e-05		9.94759	4.79993e-05
9.93995	0.000277261		9.93995	-3.79846e-05		9.93995	4.85645e-05
9.93231	0.000276051		9.93231	-4.07199e-05		9.93231	4.91869e-05
9.92467	0.000275426		9.92467	-4.34833e-05		9.92467	4.99038e-05
9.91703	0.000275556		9.91703	-4.62272e-05		9.91703	5.08106e-05
9.90939	0.000276599		9.90939	-4.87898e-05		9.90939	5.1988e-05
9.90174	0.000278639		9.90174	-5.09489e-05		9.90174	5.34428e-05
9.8941	0.000281627		9.8941	-5.25062e-05		9.8941	5.50951e-05
9.88646	0.000285371		9.88646	-5.33609e-05		9.88646	5.682e-05
9.87882	0.000289567		9.87882	-5.35446e-05		9.87882	5.85134e-05
9.87118	0.000293871		9.87118	-5.32087e-05		9.87118	6.01369e-05
9.86354	0.00029797		9.86354	-5.25789e-05		9.86354	6.17124e-05
9.8559	0.000301639		9.8559	-5.18937e-05		9.8559	6.32696e-05
9.84826	0.000304763		9.84826	-5.13505e-05		9.84826	6.47819e-05
9.84062	0.000307346		9.84062	-5.1073e-05		9.84062	6.61318e-05
9.83298	0.000309502		9.83298	-5.11026e-05		9.83298	6.71263e-05
9.82534	0.00031143		9.82534	-5.14013e-05		9.82534	6.75569e-05
9.8177	0.000313358		9.8177	-5.18557e-05		9.8177	6.72707e-05
9.81006	0.000315488		9.81006	-5.22774e-05		9.81006	6.62196e-05
9.80242	0.000317947		9.80242	-5.24129e-05		9.80242	6.44664e-05
9.79478	0.000320779		9.79478	-5.1981e-05		9.79478	6.21517e-05
9.78714	0.000323966		9.78714	-5.07429e-05		9.78714	5.94443e-05
9.7795	0.000327464		9.7795	-4.85808e-05		9.7795	5.64989e-05
[truncated: 4,556 more rows]

## Sheet: Figure 2i
X	Y
3.791	0.35114
3.8554	0.37783
3.9195	0.40851
3.9834	0.43922
4.0479	0.47179
4.1138	0.50652
4.1809	0.54456
4.2502	0.58721
4.322	0.63719
4.397	0.69615
4.4756	0.76589
4.5655	0.84786
4.6653	0.93761
4.7697	1.0513
4.8859	1.1832
5.0156	1.3367
5.1612	1.514
5.3254	1.7192
5.5109	1.9572
5.7196	2.2322
5.9587	2.551
6.2315	2.9188
6.5433	3.3455
6.9022	3.8364
7.3146	4.4033
7.7898	5.054
8.3379	5.8022
8.9712	6.6595
9.703	7.6433
10.547	8.7641
11.523	10.054
12.656	11.522
13.957	13.172
15.46	15.09
17.205	17.249
19.22	19.71
21.536	22.419
24.204	25.545
27.282	28.974
30.825	32.925
34.957	37.294
39.74	42.076
45.037	47.497
51.31	53.271
58.418	59.637
66.355	66.535
75.543	73.929
85.765	82.001
97.031	90.632
109.47	99.76
124.17	109.08
139.42	119.67
156.26	130.74
174.31	143.21
194.98	155.28
217.66	168.29
240.37	184.8
263.66	201.57
293.21	218.19
320.31	239
353.93	257.57

## Sheet: Figure 3c
Time	Voltage		Time	Current		Time	d(Dm)/dt
X	Y		X	Y		X	Y
0.000394	0.04762		0.000441	0.498593		4.6	-2.00482e-05
0.21472	0.0689		0.201855	0.498519		65.2	-2.00482e-05
0.71469	0.07841		0.701814	0.498302		126.4	-6.01445e-05
1.21469	0.08258		1.20179	0.497843		187	0.00399
1.71466	0.08407		1.7018	0.497715		248.2	0.02544
2.2147	0.08543		2.20179	0.497666		308.8	0.04783
2.71467	0.08551		2.70176	0.497465		370	0.05279
3.21464	0.08663		3.20176	0.497029		430.6	0.05233
3.71465	0.08658		3.70179	0.497041		491.8	0.05123
4.21463	0.08661		4.20174	0.496993		552.4	0.049
4.71463	0.08704		4.70174	0.49665		613	0.04621
5.21462	0.08718		5.20175	0.496723		674.2	0.04392
5.71463	0.08703		5.70175	0.496173		734.8	0.04156
6.21461	0.0875		6.20173	0.495388		796	0.03898
6.71462	0.08821		6.70172	0.495038		856.6	0.03699
7.21463	0.08838		7.20171	0.495315		917.8	0.03559
7.71462	0.08876		7.70175	0.494958		978.4	0.03366
8.2146	0.08847		8.20171	0.494697		1039.6	0.0321
8.71461	0.08895		8.7017	0.49432		1100.2	0.03107
9.2146	0.08893		9.2017	0.49437		1161.4	0.02968
9.71458	0.08919		9.70169	0.494298		1222	0.02849
10.2146	0.08941		10.2017	0.49406		1283.2	0.02759
10.7146	0.0886		10.7017	0.493512		1343.8	0.02675
11.2146	0.08865		11.2017	0.493148		1405	0.02575
11.7146	0.08833		11.7017	0.493193		1465.6	0.02498
12.2146	0.08849		12.2016	0.492914		1526.8	0.02438
12.7145	0.08845		12.7017	0.49287		1587.4	0.02346
13.2145	0.08806		13.2016	0.492497		1648.6	0.0228
13.7145	0.08792		13.7017	0.492553		1709.2	0.02245
14.2145	0.08797		14.2016	0.492407		1769.8	0.02171
14.7145	0.08764		14.7016	0.492363		1831	0.02119
15.2145	0.0879		15.2016	0.491602		1891.6	0.02079
15.7145	0.08755		15.7016	0.491689		1952.8	0.02017
16.2145	0.08765		16.2016	0.491243		2013.4	0.01963
16.7145	0.08763		16.7016	0.490859		2074.6	0.01937
17.2145	0.08717		17.2016	0.491044		2135.2	0.01905
17.7145	0.08679		17.7016	0.491123		2196.4	0.01845
18.2145	0.08698		18.2016	0.490123		2257	0.01809
18.7145	0.0865		18.7016	0.490025		2318.2	0.01789
19.2145	0.08709		19.2016	0.490613		2378.8	0.0174
19.7145	0.08712		19.7016	0.490265		2440	0.01702
20.2145	0.08706		20.2016	0.489479		2500.6	0.01678
20.7144	0.0872		20.7016	0.489266		2561.8	0.0164
21.2144	0.08761		21.2016	0.489189		2622.4	0.0161
21.7144	0.08744		21.7016	0.488892		2683.6	0.01592
22.2144	0.08743		22.2016	0.488545		2744.2	0.01556
22.7144	0.08643		22.7015	0.488038		2805.4	0.01528
23.2144	0.08736		23.2016	0.488241		2866	0.01508
23.7144	0.08692		23.7016	0.488648		2927.2	0.01488
24.2144	0.08707		24.2015	0.48867		2987.8	0.0146
24.7144	0.08623		24.7015	0.488525		3049	0.01432
25.2145	0.08599		25.2015	0.488568		3109.6	0.01418
25.7144	0.08653		25.7015	0.4879		3170.8	0.0139
26.2144	0.08695		26.2015	0.487461		3231.4	0.01373
26.7144	0.08696		26.7015	0.487572		3292.6	0.01363
27.2144	0.08663		27.2015	0.487108		3353.2	0.01335
27.7144	0.08647		27.7015	0.487041		3596.8	0.01239
28.2144	0.08701		28.2015	0.486364		3658	0.01263
28.7144	0.08642		28.7016	0.486527		3718.6	0.01237
29.2144	0.0868		29.2015	0.486286		3779.8	0.01215
29.7144	0.08708		29.7015	0.485982		3840.4	0.01223
30.2144	0.08685		30.2015	0.485468		3901.6	0.01215
30.7143	0.08648		30.7015	0.485649		3962.2	0.01177
31.2143	0.08626		31.2014	0.48534		4023.4	0.01165
31.7143	0.08665		31.7014	0.485294		4084	0.01175
32.2143	0.08631		32.2014	0.484925		4145.2	0.01157
32.7143	0.08638		32.7014	0.484385		4205.8	0.01127
33.2143	0.08657		33.2014	0.484209		4267	0.01119
33.7144	0.08628		33.7015	0.484258		4327.6	0.01113
34.2143	0.08669		34.2014	0.483863		4388.8	0.01097
34.7143	0.08698		34.7015	0.483437		4449.4	0.01099
35.2143	0.08684		35.2014	0.483956		4510.6	0.01085
35.7143	0.08717		35.7014	0.484038		4571.2	0.01051
36.2143	0.08709		36.2014	0.483896		4632.4	0.01039
36.7143	0.08638		36.7014	0.484846		4693	0.01034
37.2143	0.08647		37.2014	0.485269		4753.6	0.01021
37.7143	0.08662		37.7014	0.486229		4814.8	0.01017
38.2143	0.08695		38.2014	0.486756		4875.4	0.01015
38.7143	0.08694		38.7014	0.487603		4936.6	0.00997
39.2142	0.08646		39.2014	0.487786		4997.2	0.0098
39.7143	0.08588		39.7013	0.487973		5058.4	0.00978
40.2142	0.08594		40.2014	0.488133		5119	0.00972
40.7142	0.08645		40.7014	0.488352		5180.2	0.00958
41.2142	0.08639		41.2014	0.488645		5240.8	0.00938
41.7142	0.08659		41.7013	0.488412		5302	0.00944
42.2142	0.08649		42.2013	0.488414		5362.6	0.0094
42.7142	0.08696		42.7013	0.48742		5423.8	0.00926
43.2142	0.08724		43.2013	0.486938		5484.4	0.00906
43.7142	0.08701		43.7013	0.487172		5545.6	0.00889
44.2142	0.08732		44.2013	0.486689		5606.8	0.00892
44.7142	0.08788		44.7013	0.486234		5667.4	0.00896
45.2142	0.08737		45.2013	0.485513		5728	0.009
45.7142	0.08781		45.7013	0.485159		5789.2	0.00896
46.2142	0.08727		46.2013	0.484762		5849.8	0.00892
46.7142	0.08742		46.7013	0.48425		5911	0.00878
47.2142	0.08775		47.2013	0.484282		5971.6	0.0086
47.7142	0.08742		47.7013	0.483521		6032.8	0.00842
48.2141	0.08703		48.2013	0.483552		6094	0.00832
48.7142	0.08829		48.7013	0.483333		6154.6	0.00828
49.2141	0.08778		49.2012	0.482655		6215.8	0.00824
49.7141	0.08769		49.7013	0.482724		6276.4	0.00822
50.2141	0.0884		50.2012	0.481821		6337.6	0.00822
50.7141	0.08843		50.7012	0.480862		6398.2	0.00812
51.2141	0.0881		51.2012	0.480501		6458.8	0.00804
51.7141	0.08835		51.7012	0.479814		6520	0.00808
52.2141	0.08837		52.2012	0.479799		6580.6	0.00804
52.7141	0.08769		52.7012	0.479517		6641.8	0.00778
53.2141	0.08788		53.2012	0.479489		6703	0.00768
53.7141	0.08805		53.7012	0.478679		6763.6	0.00786
54.2141	0.08765		54.2012	0.478261		6824.8	0.00776
54.7141	0.08839		54.7012	0.477994		6885.4	0.0076
55.2141	0.08771		55.2012	0.478008		6946	0.00756
55.7141	0.08749		55.7012	0.477921		7007.2	0.00756
56.2141	0.08743		56.2012	0.477405		7067.8	0.0075
56.7141	0.08659		56.7012	0.477236		7129	0.00746
57.2141	0.08703		57.2011	0.476795		7189.6	0.0075
57.714	0.08706		57.7011	0.476552		7250.8	0.00732
58.214	0.08677		58.2012	0.47647		7311.4	0.00716
58.714	0.08727		58.7012	0.476416		7372.6	0.00724
59.214	0.08766		59.2011	0.476186		7433.2	0.00724
59.714	0.08739		59.7012	0.47577		7494.4	0.00726
60.214	0.08701		60.2012	0.475605		7555	0.00722
60.714	0.08737		60.7012	0.475309		7616.2	0.007
61.214	0.08748		61.2011	0.47516		7676.8	0.00698
61.714	0.08763		61.7011	0.474176		7738	0.00702
62.214	0.08732		62.2011	0.474311		7798.6	0.00684
62.714	0.08697		62.7011	0.473875		7859.8	0.00676
63.214	0.08766		63.2011	0.473745		7920.4	0.0068
63.714	0.08725		63.7011	0.473673		7981.6	0.00676
64.214	0.08756		64.2011	0.473507		8042.2	0.00682
64.7139	0.0878		64.7011	0.473017		8102.8	0.00674
65.214	0.08784		65.2011	0.473163		8164	0.00662
65.7139	0.08826		65.7011	0.472664		8224.6	0.00666
66.214	0.08849		66.2011	0.472264		8285.8	0.0067
66.7139	0.089		66.7011	0.47235		8346.4	0.00644
67.2139	0.08913		67.201	0.472267		8407.6	0.00634
67.7139	0.08973		67.7011	0.471903		8468.2	0.00658
68.2139	0.08988		68.2011	0.471744		8529.4	0.00654
68.7139	0.09041		68.7011	0.471091		8590	0.00636
69.2139	0.09055		69.201	0.470735		8651.2	0.00636
69.7139	0.09198		69.701	0.470954		8711.8	0.00632
70.2139	0.09294		70.201	0.470797		8773	0.00626
70.7139	0.09382		70.7011	0.470338		8833.6	0.0063
71.2139	0.09839		71.201	0.470286		8894.8	0.00632
71.7139	0.10284		71.701	0.470133		8955.4	0.0062
72.2139	0.10691		72.201	0.469631		9016.6	0.00614
72.7139	0.11193		72.701	0.469501		9077.2	0.00618
73.2138	0.11665		73.201	0.469446		9138.4	0.00604
73.7139	0.12058		73.701	0.468726		9199	0.00604
74.2138	0.12491		74.201	0.469387		9260.2	0.00616
74.7138	0.12969		74.701	0.470089		9320.8	0.00591
75.2138	0.13482		75.201	0.471953		9382	0.00577
75.7139	0.13982		75.701	0.47399		9442.6	0.006
76.2138	0.14454		76.201	0.476796		9503.8	0.00598
76.7138	0.14938		76.701	0.474628		9564.4	0.00581
77.2138	0.15465		77.201	0.471316		9625.6	0.00593
77.7138	0.15846		77.701	0.470613		9686.2	0.00597
78.2138	0.1641		78.2009	0.46868		9747.4	0.00585
78.7138	0.17047		78.701	0.467057		9808	0.00593
79.2138	0.17518		79.2009	0.466265		9868.6	0.00587
79.7138	0.1779		79.701	0.466089		9929.8	0.00569
80.2138	0.18287		80.2009	0.465564		9990.4	0.00574
80.7138	0.18691		80.7009	0.465136		10051.6	0.00589
81.2138	0.19081		81.2009	0.465304		10112.2	0.00569
81.7138	0.19274		81.7009	0.465048		10173.4	0.00559
82.2137	0.19672		82.2009	0.464668		10234	0.00567
82.7138	0.20045		82.7009	0.46474		10295.2	0.00559
83.2137	0.19177		83.2009	0.465081		10355.8	0.00555
83.7138	0.18865		83.7009	0.464813		10417	0.00561
84.2137	0.18455		84.2009	0.464865		10477.6	0.00559
84.7137	0.19351		84.7009	0.464768		10538.8	0.00541
85.2137	0.19626		85.2009	0.464247		10599.4	0.00537
85.7137	0.19947		85.7009	0.463602		10660.6	0.00537
86.2137	0.19816		86.2009	0.463144		10721.2	0.00535
86.7137	0.19812		86.7008	0.463333		10782.4	0.00541
87.2137	0.20638		87.2008	0.46332		10843	0.00539
87.7137	0.20835		87.7008	0.462816		10904.2	0.00531
88.2137	0.21478		88.2008	0.462716		10964.8	0.00529
88.7137	0.22036		88.7008	0.464163		11026	0.00527
89.2137	0.2272		89.2008	0.466229		11086.6	0.00517
89.7137	0.21688		89.7008	0.463084		11147.2	0.00501
90.2137	0.20192		90.2008	0.461845		11208.4	0.00511
90.7137	0.19998		90.7008	0.46189		11269	0.00519
91.2136	0.20032		91.2008	0.45948		11330.2	0.00509
91.7137	0.20616		91.7008	0.462019		11390.8	0.00509
92.2137	0.20955		92.2008	0.461692		11452	0.00511
92.7136	0.21299		92.7008	0.461341		11512.6	0.00511
93.2136	0.2084		93.2008	0.460935		11573.8	0.00507
93.7136	0.20947		93.7008	0.460982		11634.4	0.00509
94.2136	0.20374		94.2008	0.461298		11695.6	0.00503
94.7136	0.20147		94.7008	0.461887		11756.2	0.00528
95.2136	0.20091		95.2007	0.460395		11817.4	0.0053
95.7136	0.20132		95.7008	0.461522		11878	0.00495
96.2136	0.19841		96.2007	0.461773		11938.6	0.00457
96.7136	0.19798		96.7007	0.462594		11999.2	0.00451
97.2136	0.20039		97.2007	0.463281		12060.4	0.00473
97.7136	0.19951		97.7007	0.463297		12121	0.00473
98.2136	0.1998		98.2007	0.463961		12182.2	0.00487
98.7136	0.19843		98.7007	0.465156		12242.8	0.00485
99.2136	0.19902		99.2007	0.465734		12303.4	0.00475
99.7136	0.1994		99.7007	0.465312		12364.6	0.00475
100.214	0.2006		100.201	0.465329		12425.2	0.00475
100.714	0.20442		100.701	0.465809		12486.4	0.00485
101.214	0.21284		101.201	0.465669		12547	0.00485
101.714	0.21881		101.701	0.466316		12608.2	0.00471
102.214	0.22558		102.201	0.466593		12668.8	0.00467
102.714	0.22072		102.701	0.466097		12730	0.00475
103.214	0.23015		103.201	0.466867		12790.6	0.00473
103.714	0.2324		103.701	0.46657		12851.8	0.00469
104.214	0.21419		104.201	0.46655		12912.4	0.00475
104.714	0.20801		104.701	0.46681		12973.6	0.00459
105.214	0.20628		105.201	0.466744
105.713	0.20639		105.701	0.467182
106.213	0.20572		106.201	0.4677
106.714	0.20416		106.701	0.468133
107.213	0.20081		107.201	0.467929
107.713	0.19937		107.701	0.468055
108.213	0.20002		108.201	0.467834
108.713	0.19553		108.701	0.468277
109.213	0.20059		109.201	0.468418
109.713	0.19813		109.701	0.468935
110.213	0.19094		110.201	0.468659
110.713	0.19431		110.701	0.468992
111.213	0.1995		111.201	0.469134
111.713	0.19847		111.701	0.469175
112.213	0.20414		112.201	0.469521
112.713	0.21313		112.701	0.469494
113.213	0.21504		113.201	0.47027
113.713	0.2195		113.701	0.469987
114.213	0.22101		114.201	0.470218
114.713	0.22296		114.701	0.470487
115.213	0.22198		115.201	0.470761
115.713	0.21516		115.701	0.47093
116.213	0.22625		116.201	0.470951
116.713	0.22607		116.701	0.47101
117.213	0.22219		117.2	0.470963
117.713	0.23133		117.7	0.471281
118.213	0.23172		118.201	0.471538
118.713	0.23121		118.7	0.471822
119.213	0.23397		119.2	0.472752
119.713	0.22958		119.7	0.473442
120.213	0.2268		120.2	0.473326
120.713	0.2285		120.7	0.473501
121.213	0.22778		121.2	0.473405
121.713	0.22898		121.7	0.473532
122.213	0.22949		122.2	0.473117
122.713	0.2297		122.7	0.473289
123.213	0.23291		123.2	0.473047
123.713	0.22976		123.7	0.473148
124.213	0.23114		124.2	0.473362
124.713	0.22554		124.7	0.473451
125.213	0.22713		125.2	0.473544
125.713	0.22974		125.7	0.47338
126.213	0.2292		126.2	0.473493
126.713	0.22881		126.7	0.473612
127.213	0.22883		127.2	0.47391
127.713	0.228		127.7	0.474014
128.213	0.22862		128.2	0.473919
128.713	0.22489		128.7	0.474404
129.213	0.22176		129.2	0.474571
129.713	0.227		129.7	0.474671
130.213	0.22297		130.2	0.474827
130.713	0.22449		130.7	0.475047
131.213	0.22348		131.2	0.475408
131.713	0.22787		131.7	0.475633
132.213	0.23035		132.2	0.475739
132.713	0.23328		132.7	0.475745
133.213	0.22982		133.2	0.475916
133.713	0.23256		133.7	0.476074
134.213	0.23698		134.2	0.47624
134.713	0.23693		134.7	0.476014
135.213	0.24238		135.2	0.476317
135.713	0.24062		135.7	0.476894
136.213	0.2418		136.2	0.477058
136.713	0.24423		136.7	0.477065
137.213	0.24409		137.2	0.477092
137.713	0.24532		137.7	0.477473
138.213	0.24937		138.2	0.477682
138.713	0.25027		138.7	0.4773
139.213	0.24862		139.2	0.477921
139.713	0.25104		139.7	0.478265
140.213	0.25446		140.2	0.478092
140.713	0.2547		140.7	0.478509
141.213	0.25716		141.2	0.478378
141.713	0.25959		141.7	0.478646
142.213	0.26101		142.2	0.478814
142.713	0.2637		142.7	0.478974
143.213	0.2656		143.2	0.479467
143.713	0.26577		143.7	0.479589
144.213	0.26698		144.2	0.479781
144.713	0.2624		144.7	0.479936
145.213	0.26211		145.2	0.480365
145.713	0.2633		145.7	0.480564
146.213	0.26431		146.2	0.480363
146.713	0.26306		146.7	0.480537
147.213	0.26411		147.2	0.481044
147.713	0.26729		147.7	0.480963
148.213	0.26885		148.2	0.480643
148.713	0.26996		148.7	0.481444
149.213	0.26947		149.2	0.483518
149.713	0.27385		149.7	0.482145
150.213	0.27637		150.2	0.481867
150.713	0.27941		150.7	0.481621
151.213	0.28299		151.2	0.482361
151.713	0.28259		151.7	0.482823
152.213	0.28486		152.2	0.483142
152.713	0.28317		152.7	0.483584
153.213	0.2806		153.2	0.483801
153.713	0.28171		153.7	0.483896
154.213	0.26579		154.2	0.484081
154.713	0.26583		154.7	0.484271
155.213	0.26935		155.2	0.48429
155.713	0.27117		155.7	0.484382
156.213	0.27324		156.2	0.484664
156.713	0.27908		156.7	0.484514
157.213	0.27739		157.2	0.484915
157.713	0.2864		157.7	0.485345
158.213	0.29482		158.2	0.486542
158.713	0.29675		158.7	0.486436
159.213	0.29991		159.2	0.4859
159.713	0.29899		159.7	0.486025
160.213	0.29662		160.2	0.48629
160.713	0.29678		160.7	0.486347
161.213	0.29935		161.2	0.486618
161.713	0.30168		161.7	0.486461
162.213	0.30013		162.2	0.487359
162.713	0.29834		162.7	0.487697
163.213	0.30819		163.2	0.487826
163.713	0.31448		163.7	0.488306
164.213	0.31228		164.2	0.488149
164.713	0.3123		164.7	0.48843
165.213	0.3004		165.2	0.488547
165.713	0.29731		165.7	0.488727
166.213	0.30453		166.2	0.489185
166.713	0.31114		166.7	0.489182
167.213	0.31905		167.228	0.48935
167.713	0.31974		167.7	0.489646
168.213	0.31464		168.2	0.489912
168.713	0.3049		168.7	0.489799
169.213	0.31553		169.2	0.490107
169.713	0.31494		169.7	0.490354
170.213	0.31726		170.2	0.49059
170.713	0.31638		170.7	0.490864
171.213	0.32536		171.2	0.490998
171.713	0.32708		171.7	0.49131
172.213	0.29351		172.2	0.491094
172.713	0.303		172.7	0.491358
173.213	0.30928		173.2	0.491585
173.713	0.31298		173.7	0.491945
174.213	0.31504		174.2	0.491936
174.713	0.31294		174.7	0.492209
175.213	0.30994		175.2	0.492783
175.713	0.32304		175.7	0.492657
176.213	0.32956		176.2	0.492808
176.713	0.32864		176.7	0.493091
177.213	0.33386		177.2	0.493264
177.713	0.32672		177.7	0.493382
178.213	0.32774		178.2	0.493464
178.713	0.33195		178.7	0.493962
179.213	0.3451		179.2	0.493713
179.713	0.33057		179.7	0.493933
180.213	0.32524		180.2	0.493944
180.713	0.33058		180.7	0.493789
181.213	0.36313		181.2	0.494663
181.713	0.3549		181.7	0.494668
182.213	0.33644		182.2	0.494539
182.713	0.33701		182.7	0.494949
183.213	0.33845		183.2	0.495581
183.713	0.33772		183.7	0.495422
184.213	0.33624		184.2	0.495779
184.713	0.33646		184.7	0.495866
185.213	0.33771		185.2	0.495854
185.713	0.33561		185.7	0.49593
186.213	0.3376		186.2	0.496322
186.713	0.33972		186.7	0.496358
187.213	0.33898		187.2	0.496805
187.713	0.34287		187.7	0.49723
188.213	0.3414		188.2	0.49703
188.713	0.34132		188.7	0.497448
189.213	0.34581		189.2	0.497719
189.713	0.34995		189.7	0.497856
190.213	0.34984		190.2	0.497806
190.713	0.34376		190.7	0.498236
191.213	0.35295		191.2	0.498136
191.713	0.35197		191.7	0.498676
192.213	0.37303		192.2	0.498662
192.713	0.37021		192.7	0.499034
193.213	0.37852		193.2	0.499023
193.713	0.37987		193.7	0.499454
194.213	0.38205		194.2	0.499106
194.713	0.38669		194.7	0.499359
195.213	0.39022		195.2	0.499602
195.713	0.39398		195.7	0.500164
196.213	0.39918		196.2	0.500095
196.713	0.41128		196.7	0.500201
197.213	0.4147		197.2	0.500452
197.713	0.41483		197.7	0.499968
198.212	0.42313		198.2	0.501057
198.713	0.41183		198.7	0.500411
199.212	0.42998		199.2	0.501129
199.712	0.43296		199.7	0.502001
200.212	0.41908		200.2	0.50087
200.712	0.41488		200.7	0.501954
201.212	0.43026		201.2	0.502283
201.712	0.41881		201.7	0.502157
202.24	0.4299		202.2	0.502167
202.713	0.43379		202.7	0.502685
203.212	0.42893		203.2	0.503697
203.712	0.44555		203.7	0.508033
204.212	0.42945		204.2	0.512051
204.712	0.43303		204.7	0.514446
205.212	0.43584		205.2	0.516657
205.712	0.42807		205.7	0.516782
206.212	0.43387		206.2	0.517474
206.712	0.43675		206.699	0.519937
207.212	0.44131		207.199	0.523319
207.712	0.45099		207.699	0.526477
208.212	0.45653		208.199	0.530294
208.712	0.45322		208.7	0.532038
209.212	0.45857		209.199	0.532291
209.712	0.45813		209.699	0.53344
210.212	0.45868		210.199	0.537612
210.712	0.46179		210.699	0.537875
211.212	0.45309		211.199	0.541934
211.712	0.45316		211.699	0.549165
212.212	0.45359		212.199	0.641424
212.712	0.45596		212.699	0.733556
213.212	0.46047		213.199	0.838163
213.712	0.45884		213.699	0.9332
214.212	0.4585		214.199	1.04273
214.712	0.46756		214.699	1.18179
215.212	0.46203		215.199	1.26071
215.712	0.46436		215.699	1.36188
216.212	0.46798		216.199	1.5172
216.712	0.4694		216.699	1.55905
217.212	0.46717		217.199	1.60688
217.712	0.4685		217.699	1.72394
218.212	0.47142		218.199	1.75288
218.712	0.47416		218.699	1.88605
219.212	0.47508		219.199	1.92412
219.712	0.48024		219.699	1.97137
220.212	0.4838		220.199	2.09834
220.712	0.48622		220.699	2.12921
221.212	0.49285		221.199	2.21287
221.712	0.49591		221.699	2.31744
222.212	0.50124		222.199	2.23309
222.712	0.50593		222.699	2.3966
223.212	0.50808		223.199	2.434
223.712	0.50806		223.699	2.48817
224.212	0.51148		224.199	2.65348
224.712	0.51249		224.699	2.72606
225.212	0.51066		225.199	2.65406
225.712	0.51371		225.699	2.68907
226.212	0.51443		226.199	2.65211
226.712	0.51513		226.699	2.77953
227.212	0.515		227.199	2.91169
227.712	0.51595		227.699	2.92276
228.212	0.51699		228.199	3.00075
228.712	0.523		228.699	3.12041
229.212	0.52385		229.199	3.18469
229.712	0.52389		229.699	3.21825
230.212	0.52507		230.199	3.16452
230.712	0.52574		230.699	3.2521
231.212	0.52698		231.199	3.45675
231.712	0.52691		231.699	3.52187
232.212	0.52943		232.199	3.65806
232.712	0.52857		232.699	3.73999
233.212	0.52829		233.199	3.89901
233.712	0.52716		233.699	3.9077
234.212	0.52269		234.199	4.0326
234.712	0.52385		234.699	4.0058
235.212	0.51995		235.199	4.14453
235.712	0.52533		235.699	4.16344
236.212	0.52374		236.199	4.09045
236.712	0.52095		236.699	3.97825
237.212	0.52201		237.199	4.19033
237.712	0.52174		237.699	4.4265
238.212	0.52168		238.199	4.51348
238.712	0.5228		238.699	4.54065
239.212	0.52368		239.199	4.77448
239.712	0.52309		239.699	5.00456
240.212	0.52214		240.199	5.21178
240.712	0.52266		240.699	5.39644
241.212	0.52066		241.199	5.48341
241.712	0.52272		241.699	5.63497
242.212	0.5224		242.199	5.77158
242.712	0.52216		242.699	6.11496
243.212	0.52512		243.199	6.23635
243.712	0.52432		243.699	6.46039
244.212	0.52323		244.199	6.70706
244.712	0.52487		244.699	6.958
245.212	0.52186		245.199	6.99711
245.712	0.52199		245.699	7.22799
246.212	0.52096		246.199	7.63509
246.712	0.52055		246.699	8.16991
247.212	0.51961		247.199	8.59885
247.712	0.51906		247.699	8.95037
248.212	0.51831		248.199	9.03704
248.712	0.51784		248.699	9.23125
249.212	0.52396		249.199	9.71597
249.712	0.52421		249.699	10.1871
250.212	0.52378		250.199	10.6514
250.712	0.52355		250.699	10.832
251.212	0.52489		251.199	11.0282
251.712	0.52394		251.699	11.6758
252.212	0.52422		252.199	12.2291
252.712	0.52287		252.699	12.63
253.212	0.52084		253.199	12.7742
253.712	0.51621		253.699	13.1571
254.212	0.51758		254.199	13.6528
254.712	0.51881		254.699	14.1602
255.212	0.51925		255.199	14.5471
255.712	0.51959		255.699	14.8635
256.212	0.51846		256.199	14.8203
256.712	0.51738		256.699	15.0229
257.212	0.51608		257.199	15.457
257.712	0.5177		257.699	15.7713
258.212	0.5187		258.199	16.3999
258.712	0.51887		258.699	17.0502
259.212	0.51718		259.199	17.2469
259.712	0.52092		259.699	17.4234
260.212	0.51968		260.199	17.7608
260.712	0.52019		260.699	18.3722
261.212	0.52252		261.199	18.6132
261.712	0.52185		261.699	18.7737
262.212	0.52229		262.199	18.6845
262.712	0.52358		262.699	18.9041
263.212	0.52412		263.199	19.1328
263.712	0.52574		263.699	19.087
264.212	0.52343		264.199	19.1814
264.712	0.52682		264.699	19.7038
265.212	0.52673		265.199	20.0321
265.712	0.52788		265.699	20.3494
266.212	0.52542		266.199	20.6084
266.712	0.52268		266.699	20.472
267.212	0.52277		267.199	20.7183
267.712	0.52247		267.699	21.0764
268.212	0.52144		268.199	21.3846
268.712	0.5222		268.699	21.0731
269.212	0.52064		269.199	20.8808
269.712	0.51924		269.699	20.7361
270.212	0.52083		270.199	20.7616
270.712	0.52078		270.699	20.6219
271.212	0.51833		271.199	20.628
271.712	0.51757		271.699	21.0789
272.212	0.51906		272.199	21.4604
272.712	0.51677		272.699	21.6087
273.212	0.51734		273.199	21.9561
273.712	0.51712		273.699	22.2813
274.212	0.51752		274.199	22.4965
274.712	0.5172		274.699	22.717
275.212	0.51794		275.199	22.7553
275.712	0.51889		275.699	22.6952
276.212	0.51809		276.199	23.0047
276.712	0.51944		276.699	23.1588
277.212	0.51872		277.199	23.2693
277.712	0.51981		277.699	23.1225
278.212	0.51967		278.199	23.4517
278.712	0.51946		278.699	23.7022
279.212	0.51927		279.199	23.8779
279.712	0.51928		279.699	23.835
280.212	0.52014		280.199	23.6214
280.712	0.51974		280.699	23.743
281.212	0.52034		281.199	24.0113
281.712	0.52065		281.699	24.1587
282.212	0.52117		282.199	24.0459
282.712	0.52116		282.699	24.3036
283.212	0.52236		283.199	25.1705
283.712	0.52131		283.699	25.4656
284.212	0.52112		284.199	25.0593
284.712	0.52178		284.699	25.3777
285.212	0.52178		285.199	25.6923
285.712	0.52212		285.699	26.3308
286.212	0.52196		286.199	26.5725
286.712	0.5215		286.699	26.7494
287.212	0.52123		287.199	26.9591
287.712	0.51997		287.699	27.3029
288.212	0.52126		288.199	27.3682
288.712	0.5204		288.699	27.3405
289.212	0.52142		289.199	27.6621
289.711	0.52089		289.699	27.7076
290.211	0.5205		290.199	27.319
290.711	0.52129		290.699	27.7526
291.211	0.52259		291.199	27.6946
291.711	0.52147		291.699	27.8227
292.211	0.52154		292.199	27.3451
292.711	0.52248		292.699	27.3315
293.211	0.52166		293.199	27.1224
293.711	0.52052		293.699	27.1975
294.211	0.51989		294.199	27.2494
294.711	0.5215		294.699	27.2763
295.211	0.52153		295.199	27.7051
295.711	0.52216		295.699	27.9059
296.211	0.52171		296.199	27.7228
296.711	0.52205		296.699	27.4809
297.211	0.52188		297.199	27.2671
297.711	0.52125		297.699	26.9181
298.211	0.52082		298.199	26.406
298.711	0.52005		298.699	26.4136
299.211	0.52041		299.198	26.4406
299.711	0.52024		299.698	26.0396
300.211	0.52009		300.198	26.1831
300.711	0.51916		300.698	26.1479
301.211	0.51793		301.198	26.0188
301.711	0.51477		301.698	26.1657
302.211	0.51543		302.198	26.3503
302.711	0.51616		302.698	26.5811
303.211	0.51774		303.198	26.9198
303.711	0.51899		303.698	26.9349
304.211	0.51889		304.198	27.1364
304.711	0.51868		304.698	27.3017
305.211	0.51802		305.198	27.2882
305.711	0.51777		305.698	27.5456
306.211	0.51772		306.198	27.7583
306.711	0.51919		306.698	27.8793
307.211	0.5187		307.198	28.0073
307.711	0.51531		307.698	27.8888
308.211	0.51621		308.198	27.8542
308.711	0.51435		308.698	27.7499
309.211	0.51593		309.198	27.8199
309.711	0.51998		309.698	28.1203
310.211	0.52053		310.198	28.3392
310.711	0.52093		310.698	28.4736
311.211	0.5199		311.198	28.3322
311.711	0.52033		311.698	28.4599
312.211	0.5208		312.198	28.3222
312.711	0.52076		312.698	28.1061
313.211	0.52203		313.198	26.7479
313.711	0.51986		313.698	26.781
314.211	0.51966		314.198	25.4444
314.711	0.51879		314.698	25.5515
315.211	0.51961		315.198	25.7307
315.711	0.52019		315.698	25.7992
316.211	0.52225		316.198	26.0463
316.711	0.51953		316.698	26.1057
317.211	0.51821		317.198	26.0184
317.711	0.5194		317.698	26.0805
318.211	0.51775		318.198	26.1964
318.711	0.51737		318.698	26.1686
319.211	0.5181		319.198	25.048
319.711	0.52041		319.698	25.265
320.211	0.52126		320.198	25.165
320.711	0.52116		320.698	25.354
321.211	0.51972		321.198	25.4369
321.711	0.52059		321.698	25.4546
322.211	0.51977		322.198	25.4156
322.711	0.5205		322.698	24.7628
323.211	0.52041		323.198	23.3466
323.711	0.52207		323.698	23.5654
324.211	0.52212		324.198	23.763
324.711	0.52288		324.698	23.9255
325.211	0.51998		325.198	24.2242
325.711	0.52358		325.698	24.4872
326.211	0.52332		326.198	24.6908
326.711	0.52264		326.698	24.9988
327.211	0.52358		327.198	25.2233
327.711	0.5274		327.698	25.3745
328.211	0.52503		328.198	25.591
328.711	0.52467		328.698	25.8602
329.211	0.52478		329.198	26.0532
329.711	0.52263		329.698	26.2886
330.211	0.52283		330.198	26.4805
330.711	0.52003		330.698	26.7321
331.211	0.52204		331.198	27.1343
331.711	0.5208		331.698	27.3357
332.211	0.51909		332.198	27.7264
332.711	0.51869		332.698	27.962
333.211	0.51329		333.198	28.1755
333.711	0.51167		333.698	28.3808
334.211	0.51535		334.198	28.5796
334.711	0.51377		334.698	28.7399
335.211	0.51224		335.198	28.8956
335.711	0.5135		335.698	29.1425
336.211	0.5119		336.198	29.3157
336.711	0.51403		336.698	29.4929
337.211	0.51473		337.198	29.6633
337.711	0.5153		337.698	29.9305
338.211	0.51438		338.198	30.0065
338.711	0.51284		338.698	30.1333
339.211	0.51321		339.198	30.2302
339.711	0.51398		339.698	30.3166
340.211	0.51461		340.198	30.4606
340.711	0.51444		340.698	30.7311
341.211	0.51517		341.198	30.9208
341.711	0.51487		341.698	31.0549
342.211	0.51541		342.198	31.2093
342.711	0.51419		342.698	31.3905
343.211	0.51533		343.198	31.6752
343.711	0.51573		343.698	31.8222
344.211	0.51506		344.198	32.1883
344.711	0.5157		344.698	32.3402
345.211	0.5156		345.198	32.5322
345.711	0.51528		345.698	32.7193
346.211	0.51561		346.198	32.8095
346.711	0.51555		346.698	33.0079
347.211	0.51509		347.198	33.3034
347.711	0.51493		347.698	33.4959
348.211	0.5142		348.198	33.7152
348.711	0.51341		348.698	33.9266
349.211	0.5134		349.198	34.0931
349.711	0.51304		349.698	34.2939
350.211	0.51358		350.198	34.3956
350.711	0.51459		350.698	34.5106
351.211	0.51191		351.198	34.6425
351.711	0.51235		351.698	34.7169
352.211	0.51065		352.198	34.8646
352.711	0.51023		352.698	35.0233
353.211	0.5096		353.198	35.2205
353.711	0.50905		353.698	35.458
354.211	0.50928		354.198	35.5382
354.711	0.50982		354.698	35.7417
355.211	0.50983		355.198	35.7979
355.711	0.51019		355.698	35.9485
356.211	0.5096		356.198	36.0968
356.711	0.50964		356.698	36.2677
357.211	0.51186		357.198	36.4624
357.711	0.51211		357.698	36.6019
358.211	0.5126		358.198	36.7609
358.711	0.51271		358.698	36.8711
359.211	0.50891		359.198	37.0333
359.711	0.50992		359.698	37.2172
360.211	0.51153		360.198	37.3483
360.711	0.51256		360.698	37.4591
361.211	0.51282		361.198	37.6317
361.711	0.51131		361.698	37.73
362.211	0.51242		362.198	37.9045
362.711	0.51183		362.698	38.0511
363.211	0.51394		363.198	38.1636
363.711	0.51372		363.698	38.2913
364.211	0.51449		364.198	38.4118
364.711	0.51325		364.698	38.5316
365.211	0.5147		365.198	38.6214
365.711	0.51593		365.698	38.9351
366.211	0.5168		366.198	39.1133
366.711	0.5161		366.698	39.3224
367.211	0.51648		367.198	39.5033
367.711	0.51706		367.698	39.6529
368.211	0.51827		368.198	39.836
368.711	0.51692		368.698	39.9688
369.211	0.51691		369.198	40.0898
369.711	0.51763		369.698	40.2378
370.211	0.51795		370.198	40.3943
370.711	0.51728		370.698	40.5407
371.211	0.51734		371.198	40.7101
371.711	0.51871		371.698	40.8493
372.211	0.51815		372.198	40.9709
372.711	0.51794		372.698	41.1807
373.211	0.51695		373.198	41.3367
373.711	0.51712		373.698	41.4754
374.211	0.51966		374.198	41.592
374.711	0.51794		374.698	41.7832
375.211	0.51633		375.198	42.0084
375.711	0.5176		375.698	42.1795
376.211	0.518		376.198	42.4409
376.711	0.52006		376.698	42.6646
377.211	0.52126		377.198	42.9214
377.711	0.52233		377.698	43.1863
378.211	0.52059		378.198	43.3656
378.711	0.52017		378.698	43.4974
379.211	0.52109		379.198	43.6475
379.711	0.5188		379.698	43.7473
380.211	0.52296		380.198	43.9541
380.711	0.52134		380.698	44.0594
381.211	0.52139		381.198	44.2151
381.711	0.52093		381.698	44.3721
382.211	0.5201		382.198	44.4532
382.71	0.52063		382.698	44.5552
383.211	0.51991		383.198	44.6176
383.71	0.51807		383.698	44.742
384.211	0.51949		384.198	44.8825
384.71	0.52144		384.698	45.0464
385.21	0.5226		385.198	45.2073
385.71	0.52175		385.698	45.3189
386.21	0.52221		386.198	45.4602
386.71	0.52119		386.698	45.5415
387.21	0.52273		387.197	45.6606
387.71	0.51973		387.698	45.7365
388.21	0.52036		388.197	45.8683
388.71	0.5201		388.697	46.0078
389.21	0.52077		389.197	46.1847
389.71	0.51891		389.697	46.3748
390.21	0.51674		390.197	46.5528
390.71	0.51684		390.697	46.7103
391.21	0.51584		391.197	46.87
391.71	0.51424		391.697	47.0707
392.21	0.51266		392.197	47.2963
392.71	0.51382		392.697	47.5252
393.21	0.51472		393.197	47.7369
393.71	0.51441		393.697	47.954
394.21	0.51392		394.197	48.1035
394.71	0.51199		394.697	48.2787
395.21	0.51432		395.197	48.451
395.71	0.5137		395.697	48.6221
396.21	0.51282		396.197	48.7581
396.71	0.51344		396.697	48.8373
397.21	0.51169		397.197	48.9714
397.71	0.51297		397.697	49.1611
398.21	0.51121		398.197	49.2758
398.71	0.5112		398.697	49.4194
399.21	0.51119		399.197	49.6081
399.71	0.50957		399.697	49.7365
400.21	0.50902		400.197	49.8811
400.71	0.50892		400.697	50.0207
401.21	0.50857		401.197	50.1701
401.71	0.50805		401.697	50.362
402.21	0.50863		402.197	50.5464
402.71	0.5088		402.697	50.6516
403.21	0.51129		403.197	50.7974
403.71	0.50876		403.697	51.0845
404.21	0.50803		404.197	51.2455
404.71	0.50986		404.697	51.4175
405.21	0.50887		405.197	51.5408
405.71	0.50776		405.697	51.6235
406.21	0.50802		406.197	51.7276
406.71	0.50939		406.697	51.8887
407.21	0.50899		407.197	52.066
407.71	0.51061		407.697	52.2145
408.21	0.50961		408.197	52.3478
408.71	0.50837		408.697	52.4715
409.21	0.50881		409.197	52.6095
409.71	0.50954		409.697	52.7146
410.21	0.50815		410.197	52.872
410.71	0.50944		410.697	53.0046
411.21	0.50887		411.197	53.1878
411.71	0.50875		411.697	53.4053
412.21	0.50814		412.197	53.5666
412.71	0.50829		412.697	53.6783
413.21	0.50731		413.197	53.8056
413.71	0.50878		413.697	53.9538
414.21	0.50839		414.197	54.0472
414.71	0.50735		414.697	54.1711
415.21	0.50616		415.197	54.3108
415.71	0.50573		415.697	54.4859
416.21	0.5066		416.197	54.6663
416.71	0.50633		416.697	54.7984
417.21	0.50771		417.197	54.877
417.71	0.50602		417.697	55.0075
418.21	0.50659		418.197	55.1452
418.71	0.50654		418.697	55.2508
419.21	0.50671		419.197	55.3203
419.71	0.50744		419.697	55.4691
420.21	0.50866		420.197	55.5578
420.71	0.50728		420.697	55.6838
421.21	0.50889		421.197	55.7348
421.71	0.50975		421.697	55.9281
422.21	0.50735		422.197	56.0899
422.71	0.50892		422.697	56.2461
423.21	0.51094		423.197	56.3216
423.71	0.5126		423.697	56.4786
424.21	0.51147		424.197	56.6684
424.71	0.51152		424.697	56.787
425.21	0.51153		425.197	56.8884
425.71	0.51066		425.697	56.9545
426.21	0.51165		426.197	57.0562
426.71	0.51191		426.697	57.1853
427.21	0.51303		427.197	57.293
427.71	0.51313		427.697	57.4789
428.21	0.51223		428.197	57.6804
428.71	0.51078		428.697	57.8481
429.21	0.51133		429.197	57.9874
429.71	0.51012		429.697	58.1103
430.21	0.50911		430.197	58.2392
430.71	0.50773		430.697	58.3392
431.21	0.5093		431.197	58.4374
431.71	0.51048		431.697	58.6515
432.21	0.50895		432.197	58.7546
432.71	0.50809		432.697	58.8237
433.21	0.5079		433.197	58.906
433.71	0.50795		433.697	58.9889
434.21	0.50722		434.197	59.0864
434.71	0.50569		434.697	59.223
435.21	0.50687		435.197	59.3212
435.71	0.50636		435.697	59.4015
436.21	0.50756		436.197	59.5142
436.71	0.50695		436.697	59.6145
437.21	0.50772		437.197	59.7481
437.71	0.50747		437.697	59.8248
438.21	0.50587		438.197	59.9711
438.71	0.50582		438.697	60.0772
439.21	0.50652		439.197	60.2378
439.71	0.50568		439.697	60.361
440.21	0.50484		440.197	60.5165
440.71	0.50469		440.697	60.65
441.21	0.50476		441.197	60.8233
441.71	0.50446		441.697	60.9593
442.21	0.5041		442.197	61.0558
442.71	0.50307		442.697	61.1521
443.21	0.5022		443.197	61.29
443.71	0.5028		443.697	61.3042
444.21	0.5016		444.197	61.3924
444.71	0.50231		444.697	61.5228
445.21	0.50326		445.197	61.6185
445.71	0.50282		445.697	61.7925
446.21	0.50299		446.197	61.9132
446.71	0.50365		446.697	61.9936
447.21	0.50333		447.197	62.1139
447.71	0.50151		447.697	62.2883
448.21	0.50081		448.197	62.5143
448.71	0.50184		448.697	62.6216
449.21	0.50007		449.197	62.7746
449.71	0.49408		449.697	63.0387
450.21	0.49864		450.197	63.1832
450.71	0.49647		450.697	63.2498
451.21	0.49399		451.197	63.3181
451.71	0.49205		451.697	63.3766
452.21	0.49421		452.197	63.7273
452.71	0.49369		452.697	63.9359
453.21	0.49291		453.197	64.0869
453.71	0.49016		453.697	64.1724
454.21	0.49479		454.197	64.4378
454.71	0.49715		454.697	64.5238
455.21	0.49512		455.197	64.7342
455.71	0.49248		455.697	64.9152
456.21	0.49709		456.197	64.998
456.71	0.49503		456.697	65.1093
457.21	0.49478		457.197	65.1534
457.71	0.49393		457.697	65.3762
458.21	0.49664		458.197	65.5052
458.71	0.49592		458.697	65.6156
459.21	0.49628		459.197	65.7237
459.71	0.49681		459.697	65.803
460.21	0.49554		460.197	65.9086
460.71	0.49524		460.697	66.0649
461.21	0.49627		461.197	66.2412
461.71	0.49406		461.697	66.3382
462.21	0.49446		462.197	66.3921
462.71	0.49478		462.697	66.5493
463.21	0.49704		463.197	66.8237
463.71	0.49729		463.697	67.0622
464.21	0.49716		464.197	67.1841
464.71	0.49854		464.697	67.2086
465.21	0.49741		465.197	67.3248
465.71	0.49782		465.697	67.4023
466.21	0.49913		466.197	67.5952
466.71	0.50106		466.697	67.7343
467.21	0.50036		467.197	67.8395
467.71	0.50054		467.697	67.9853
468.21	0.5037		468.197	68.1113
468.71	0.50227		468.697	68.2233
469.21	0.50481		469.197	68.4163
469.71	0.50319		469.697	68.4883
470.21	0.50299		470.197	68.6672
470.71	0.50122		470.697	68.7437
471.21	0.50034		471.197	68.8606
471.71	0.49957		471.697	68.9553
472.21	0.49888		472.197	69.0844
472.71	0.49796		472.697	69.2186
473.21	0.49791		473.197	69.3149
473.709	0.49747		473.697	69.512
474.209	0.4969		474.197	69.6097
474.71	0.49652		474.697	69.7731
475.209	0.49667		475.197	69.89
475.709	0.49523		475.697	70.0623
476.209	0.49672		476.197	70.2421
476.709	0.49569		476.697	70.3299
477.209	0.49559		477.197	70.4191
477.709	0.49683		477.697	70.5857
478.209	0.49544		478.197	70.6757
478.709	0.49675		478.697	70.6685
479.209	0.49627		479.197	70.7727
479.709	0.49725		479.697	70.9808
480.209	0.49576		480.197	71.1546
480.709	0.496		480.696	71.2729
481.209	0.49617		481.197	71.4775
481.709	0.49559		481.696	71.5839
482.209	0.49679		482.196	71.6724
482.709	0.49639		482.696	71.8103
483.209	0.49565		483.196	71.9051
483.709	0.4964		483.696	72.1063
484.209	0.49567		484.196	72.1289
484.709	0.49577		484.696	72.2553
485.209	0.49704		485.196	72.3312
485.709	0.4967		485.696	72.4422
486.209	0.49716		486.196	72.655
486.709	0.49684		486.696	72.7082
487.209	0.49795		487.196	72.8354
487.709	0.49668		487.696	73.0222
488.209	0.49738		488.196	73.0895
488.709	0.49571		488.696	73.124
489.209	0.49506		489.196	73.2265
489.709	0.49443		489.696	73.9837
490.209	0.49446		490.196	74.0319
490.709	0.49418		490.696	74.072
491.209	0.49463		491.196	74.1257
491.709	0.49408		491.696	74.2098
492.209	0.49316		492.196	74.2644
492.709	0.49337		492.696	74.2786
493.209	0.4934		493.196	74.3424
493.709	0.49439		493.696	74.4648
494.209	0.49565		494.196	74.5544
494.709	0.49513		494.696	74.6613
495.209	0.49524		495.196	74.8072
495.709	0.49559		495.696	74.8891
496.209	0.49631		496.196	75.0054
496.709	0.49659		496.696	75.1309
497.209	0.49814		497.196	75.2354
497.709	0.49756		497.696	75.3611
498.209	0.49632		498.196	75.4896
498.709	0.49728		498.696	75.6154
499.209	0.49802		499.196	75.7286
499.709	0.49807		499.696	75.8142
500.209	0.49839		500.196	75.9335
500.709	0.4982		500.696	76.0212
501.209	0.49826		501.196	76.1051
501.709	0.49878		501.696	76.1978
502.209	0.49935		502.196	76.2414
502.709	0.49777		502.696	76.3766
503.209	0.4971		503.196	76.5201
503.709	0.49731		503.696	76.6442
504.209	0.49709		504.196	76.7781
504.709	0.49685		504.696	76.8434
505.209	0.49774		505.196	76.962
505.709	0.49795		505.696	77.0709
506.209	0.4986		506.196	77.1986
506.709	0.49825		506.696	77.2995
507.209	0.49843		507.196	77.3713
507.709	0.4988		507.696	77.4743
508.209	0.49822		508.196	77.6035
508.709	0.49801		508.696	77.7176
509.209	0.49806		509.196	77.8952
509.709	0.49964		509.696	77.9847
510.209	0.49936		510.196	78.0852
510.709	0.49911		510.696	78.1609
511.209	0.49949		511.196	78.2973
511.709	0.49937		511.696	78.4522
512.209	0.49945		512.196	78.5279
512.709	0.49936		512.696	78.6201
513.209	0.49922		513.196	78.7584
513.709	0.49934		513.696	78.8746
514.209	0.5005		514.196	79.0365
514.709	0.50132		514.696	79.1178
515.209	0.50192		515.196	79.1821
515.709	0.50224		515.696	79.3679
516.209	0.50253		516.196	79.4662
516.709	0.50126		516.696	79.5887
517.209	0.50234		517.196	79.6672
517.709	0.50216		517.696	79.7815
518.209	0.50092		518.196	79.8866
518.709	0.50237		518.696	79.9116
519.209	0.50269		519.196	79.9817
519.709	0.50224		519.696	80.0861
520.209	0.50058		520.196	80.2665
520.709	0.49969		520.696	80.3954
521.209	0.50191		521.196	80.5008
521.709	0.49826		521.696	80.6003
522.209	0.4992		522.196	80.6529
522.709	0.49826		522.696	80.7125
523.209	0.498		523.196	80.8187
523.709	0.49772		523.696	80.9337
524.209	0.49689		524.196	81.0307
524.709	0.49842		524.696	81.1696
525.209	0.49889		525.196	81.2839
525.709	0.49913		525.696	81.3702
526.209	0.49967		526.196	81.4885
526.709	0.49933		526.696	81.6657
527.209	0.49879		527.196	81.7717
527.709	0.50153		527.696	81.8967
528.209	0.50304		528.196	82.0287
528.709	0.49974		528.696	82.0904
529.209	0.49864		529.196	82.2063
529.709	0.49875		529.696	82.2884
530.209	0.49886		530.196	82.3073
530.709	0.49935		530.696	82.3917
531.209	0.50086		531.196	82.4779
531.709	0.50056		531.696	82.5216
532.209	0.50092		532.196	82.6571
532.709	0.50076		532.696	82.7914
533.209	0.5002		533.196	82.8976
533.709	0.50034		533.696	82.9897
534.209	0.5		534.196	83.149
534.709	0.50116		534.696	83.2123
535.209	0.50117		535.196	83.3703
535.709	0.50024		535.696	83.4442
536.209	0.50102		536.196	83.478
536.709	0.50055		536.696	83.534
537.209	0.49793		537.196	83.6934
537.709	0.49873		537.696	83.7875
538.209	0.49976		538.196	83.8748
538.709	0.49925		538.696	84.0122
539.209	0.5005		539.196	84.0902
539.709	0.50045		539.696	84.1891
540.209	0.50036		540.196	84.311
540.709	0.49979		540.696	84.3761
541.209	0.50021		541.196	84.4029
541.709	0.49937		541.696	84.5059
542.209	0.49827		542.196	84.6182
542.709	0.49777		542.696	84.6995
543.209	0.49808		543.196	84.6752
543.709	0.49785		543.696	84.767
544.209	0.49793		544.196	84.8815
544.709	0.49834		544.696	84.8873
545.209	0.49888		545.196	85.0098
545.709	0.5006		545.696	85.1114
546.209	0.50224		546.196	85.1852
546.709	0.50282		546.696	85.2501
547.209	0.50102		547.196	85.302
547.709	0.50023		547.696	85.3258
548.209	0.49928		548.196	85.3325
548.709	0.49664		548.696	85.4386
549.209	0.49825		549.196	85.5734
549.709	0.50099		549.696	85.659
550.209	0.50084		550.196	85.7783
550.709	0.50283		550.696	85.869
551.209	0.50286		551.196	86.007
551.709	0.50201		551.696	86.0717
552.209	0.50126		552.196	86.1739
552.709	0.50171		552.696	86.2677
553.209	0.50243		553.196	86.297
553.709	0.50218		553.696	86.38
554.209	0.50218		554.196	86.4566
554.709	0.50255		554.696	86.5253
555.209	0.50196		555.196	86.621
555.709	0.50203		555.696	86.6808
556.209	0.50078		556.196	86.8435
556.709	0.50055		556.696	86.922
557.209	0.50115		557.196	87.0106
557.709	0.50162		557.696	87.0122
558.209	0.5017		558.196	87.1491
558.709	0.50162		558.696	87.2358
559.209	0.50132		559.196	87.2783
559.709	0.50111		559.696	87.3057
560.209	0.50079		560.196	87.35
560.709	0.5006		560.696	87.3856
561.209	0.50075		561.196	87.4538
561.709	0.50079		561.696	87.5189
562.209	0.50138		562.196	87.529
562.709	0.50115		562.696	87.7141
563.209	0.50148		563.196	87.6935
563.709	0.5008		563.696	87.7312
564.209	0.50065		564.196	87.8137
564.709	0.50045		564.696	87.8783
565.209	0.50079		565.196	87.9143
565.708	0.49937		565.696	88.0058
566.208	0.501		566.196	88.0505
566.708	0.50042		566.696	88.1428
567.209	0.50098		567.196	88.2245
567.708	0.50097		567.696	88.3181
568.208	0.50092		568.196	88.409
568.708	0.5009		568.696	88.4013
569.208	0.49975		569.196	88.4412
569.708	0.49989		569.696	88.5494
570.208	0.50092		570.196	88.6535
570.708	0.49924		570.696	88.6847
571.208	0.49871		571.196	88.7775
571.708	0.50039		571.696	88.8672
572.208	0.50119		572.196	88.8854
572.708	0.50095		572.696	89.0035
573.208	0.50076		573.196	89.0929
573.708	0.49958		573.696	89.1387
574.208	0.50019		574.196	89.1552
574.708	0.50084		574.696	89.2409
575.208	0.50016		575.196	89.2562
575.708	0.49958		575.696	89.317
576.208	0.49935		576.195	89.3739
576.708	0.50133		576.695	89.4803
577.208	0.50084		577.195	89.527
577.708	0.49998		577.695	89.54
578.208	0.49992		578.195	89.5452
578.708	0.49955		578.723	89.5759
579.208	0.50116		579.196	89.644
579.708	0.50246		579.695	89.7572
580.208	0.50199		580.195	89.8237
580.708	0.50045		580.695	89.8814
581.208	0.5018		581.195	89.9504
581.708	0.50181		581.695	90.0513
582.208	0.50324		582.195	90.069
582.708	0.50255		582.695	90.1315
583.208	0.50262		583.195	90.2345
583.708	0.50142		583.695	90.3209
584.208	0.49782		584.195	90.3423
584.708	0.49866		584.695	90.4667
585.208	0.4978		585.195	90.557
585.708	0.49667		585.695	90.669
586.208	0.49858		586.195	90.7444
586.708	0.49686		586.695	90.7713
587.208	0.4975		587.195	90.8555
587.708	0.49663		587.695	90.9131
588.208	0.49395		588.195	91.0447
588.708	0.49449		588.695	91.0192
589.208	0.4965		589.195	91.0676
589.708	0.49595		589.695	91.111
590.208	0.49584		590.195	91.2001
590.708	0.49486		590.695	91.1894
591.208	0.49589		591.195	91.2528
591.708	0.49721		591.695	91.4307
592.208	0.49692		592.195	91.4327
592.708	0.4978		592.695	91.5484
593.208	0.49875		593.195	91.6136
593.708	0.4971		593.695	91.6896
594.208	0.49715		594.195	91.7418
594.708	0.49755		594.695	91.7733
595.208	0.49765		595.195	91.8941
595.708	0.49792		595.695	91.9646
596.208	0.49836		596.195	91.9985
596.708	0.49899		596.695	92.0918
597.208	0.4993		597.195	92.1318
597.708	0.49825		597.695	92.1164
598.208	0.49888		598.195	92.1929
598.708	0.49776		598.695	92.2465
599.208	0.49752		599.195	92.3343
599.708	0.49682		599.695	92.4102
600.208	0.49856		600.195	92.4982
600.708	0.49823		600.695	92.5932
601.208	0.49863		601.195	92.5965
601.708	0.49932		601.695	92.6946
602.208	0.499		602.195	92.7785
602.708	0.50008		602.695	92.7544
603.208	0.50109		603.195	92.8482
603.708	0.5018		603.695	92.8362
604.208	0.50351		604.195	92.8185
604.708	0.50293		604.695	92.8366
605.208	0.50197		605.195	92.8656
605.708	0.50209		605.695	92.8675
606.208	0.50161		606.195	92.967
606.708	0.5004		606.695	93.169
607.208	0.50072		607.195	93.1607
607.708	0.49871		607.695	93.2022
608.208	0.49948		608.195	93.4091
608.708	0.49735		608.695	93.392
609.208	0.49838		609.195	93.4155
609.708	0.49701		609.695	93.5207
610.208	0.49902		610.195	93.5308
610.708	0.49871		610.695	93.6311
611.208	0.4985		611.195	93.7714
611.708	0.49871		611.695	93.7555
612.208	0.49805		612.195	93.7172
612.708	0.49877		612.695	93.7213
613.208	0.49888		613.195	93.7516
613.735	0.49784		613.695	93.7709
614.208	0.49884		614.195	93.8722
614.708	0.49849		614.695	93.8296
615.208	0.49685		615.195	93.8706
615.708	0.49677		615.695	93.917
616.208	0.49571		616.195	93.949
616.708	0.4968		616.695	93.9718
617.208	0.49854		617.195	94.0119
617.708	0.49859		617.695	94.0401
618.208	0.49931		618.195	94.0862
618.708	0.49995		618.695	94.0921
619.208	0.49793		619.195	94.1612
619.708	0.49815		619.695	94.1525
620.208	0.49789		620.195	94.1996
620.708	0.49863		620.695	94.2075
621.208	0.49796		621.195	94.4223
621.708	0.49822		621.695	94.4058
622.208	0.49841		622.195	94.4514
622.708	0.49986		622.695	94.4773
623.208	0.50205		623.195	94.5414
623.708	0.49973		623.695	94.5758
624.208	0.49585		624.195	94.6296
624.708	0.49724		624.695	94.6125
625.208	0.49723		625.195	94.6965
625.708	0.49681		625.695	94.7349
626.208	0.49738		626.195	94.7775
626.708	0.49437		626.695	94.8836
627.208	0.49823		627.195	94.9363
627.708	0.49858		627.695	94.9506
628.208	0.49812		628.195	94.9557
628.708	0.49949		628.695	95.1284
629.208	0.49957		629.195	95.1891
629.708	0.49994		629.695	95.1688
630.208	0.50007		630.195	95.1573
630.708	0.49951		630.695	95.1811
631.208	0.49998		631.195	95.1812
631.708	0.4982		631.695	95.2611
632.208	0.49831		632.195	95.332
632.708	0.49798		632.695	95.3743
633.208	0.49553		633.195	95.4056
633.708	0.49702		633.695	95.4397
634.208	0.49727		634.195	95.4963
634.708	0.49712		634.695	95.5612
635.208	0.49771		635.195	95.6621
635.708	0.49713		635.695	95.5813
636.208	0.4968		636.195	95.5916
636.708	0.49708		636.695	95.6373
637.208	0.49735		637.195	95.7027
637.708	0.49823		637.695	95.7224
638.208	0.4979		638.195	95.7403
638.708	0.49872		638.695	95.8297
639.208	0.49849		639.195	95.891
639.708	0.49933		639.695	95.924
640.208	0.49887		640.195	95.9366
640.708	0.499		640.695	96.0609
641.208	0.49948		641.195	96.219
641.708	0.49909		641.695	96.2602
642.208	0.50007		642.195	96.2281
642.708	0.49932		642.695	96.2945
643.208	0.49726		643.195	96.2265
643.708	0.49773		643.695	96.3721
644.208	0.4977		644.195	96.2819
644.708	0.49765		644.695	96.3574
645.208	0.49663		645.195	96.392
645.708	0.49689		645.695	96.4443
646.208	0.49678		646.195	96.4715
646.708	0.49496		646.695	96.5581
647.208	0.49637		647.195	96.6998
647.708	0.49606		647.695	96.7286
648.208	0.49693		648.195	96.7125
648.708	0.49798		648.695	96.7699
649.208	0.49847		649.195	96.7695
649.708	0.49823		649.695	96.7603
650.208	0.49856		650.195	96.8612
650.708	0.49817		650.695	96.8525
651.208	0.4977		651.195	96.9777
651.708	0.49566		651.695	96.9838
652.208	0.49551		652.195	97.0915
652.708	0.49183		652.695	97.0585
653.208	0.49343		653.195	97.1408
653.708	0.49448		653.695	97.2229
654.208	0.4974		654.195	97.2454
654.708	0.49689		654.695	97.276
655.208	0.49637		655.195	97.4103
655.708	0.49705		655.695	97.3084
656.208	0.49719		656.195	97.3271
656.708	0.49536		656.695	97.3589
657.208	0.49534		657.195	97.3676
657.708	0.49621		657.695	97.3947
658.208	0.49609		658.195	97.4953
658.708	0.49626		658.695	97.5324
659.208	0.49599		659.195	97.5951
659.708	0.49643		659.695	97.6382
660.208	0.49518		660.195	97.6252
660.708	0.49544		660.695	97.6417
661.208	0.49481		661.195	97.6027
661.708	0.49406		661.695	97.7516
662.208	0.49456		662.195	97.8509
662.708	0.49735		662.695	97.8951
663.208	0.49601		663.195	97.9281
663.708	0.49733		663.695	98.0315
664.208	0.49865		664.195	98.0911
664.708	0.49743		664.695	98.1644
665.207	0.49796		665.195	98.1879
665.707	0.49806		665.695	98.2377
666.208	0.49793		666.195	98.2203
666.708	0.49852		666.695	98.3221
667.207	0.49811		667.195	98.337
667.707	0.49647		667.695	98.3376
668.207	0.49694		668.195	98.4581
668.707	0.49862		668.695	98.4095
669.207	0.49843		669.195	98.4024
669.707	0.49811		669.695	98.3871
670.207	0.49719		670.195	98.4864
670.707	0.49654		670.695	98.5116
671.207	0.49808		671.195	98.4655
671.707	0.49867		671.695	98.4944
672.207	0.49824		672.195	98.5123
672.707	0.49736		672.695	98.5154
673.207	0.49778		673.195	98.5964
673.707	0.4983		673.694	98.6857
674.207	0.49827		674.194	98.691
674.707	0.50001		674.694	98.739
675.207	0.49832		675.194	98.793
675.707	0.49804		675.694	98.8386
676.207	0.49783		676.194	98.944
676.707	0.49909		676.694	99.0133
677.207	0.49944		677.194	99.044
677.707	0.49733		677.694	99.0207
678.207	0.49517		678.194	99.0061
678.707	0.49352		678.694	98.9063
679.207	0.49187		679.194	98.9902
679.707	0.49389		679.694	99.0236
680.207	0.49553		680.194	99.0347
680.707	0.49566		680.694	99.102
681.207	0.49461		681.194	99.062
681.707	0.4898		681.694	99.1424
682.207	0.48748		682.194	99.167
682.707	0.48722		682.694	99.2403
683.207	0.48523		683.194	99.2221
683.707	0.48553		683.694	99.2733
684.207	0.48456		684.194	99.3052
684.707	0.48491		684.694	99.308
685.207	0.48509		685.194	99.3355
685.707	0.484		685.694	99.2995
686.207	0.48391		686.194	99.3982
686.707	0.48427		686.694	99.4268
687.207	0.48506		687.194	99.401
687.707	0.48378		687.694	99.4377
688.207	0.48334		688.194	99.4961
688.707	0.48195		688.694	99.4982
689.207	0.48222		689.194	99.4857
689.707	0.48115		689.694	99.5669
690.207	0.48063		690.194	99.6731
690.707	0.47991		690.694	99.6634
691.207	0.47939		691.194	99.7367
691.707	0.47997		691.694	99.747
692.207	0.47996		692.194	99.6745
692.707	0.48166		692.694	99.8463
693.207	0.48143		693.194	99.9266
693.707	0.48144		693.694	99.9762
694.207	0.48139		694.194	99.9674
694.707	0.4809		694.694	99.9903
695.207	0.48065		695.194	99.986
695.707	0.48001		695.694	99.9613
696.207	0.48164		696.194	99.9712
696.707	0.4813		696.694	100.049
697.207	0.4814		697.194	100.142
697.707	0.4832		697.694	100.012
[truncated: 24,402 more rows]

## Sheet: Figure 3d
Time	Voltage		Time	Current		Time	d(Dm)/dt
[truncated: 41,605 more rows]

[truncated: 25 more sheets: Figure 3e, Figure 3f, Figure 3g, Figure 3h, Figure 4a, Figure 4b, Figure 4c, Figure 4d, Figure 4e, Figure 4f, Figure 5a, Figure 5b, Figure 5c, Figure 5e, Figure 6a, Figure 6b, Figure 6c, Figure 6f, Figure 6h, Figure 7a …]
